# Supplementary material for: Tangeretin Suppresses Fumonisin Production by Modulating an NmrA- and HSCARG-like Protein in Fusarium verticillioides
Source: J Fungi (Basel). 2025 Apr 15;11(4):313. doi: 10.3390/jof11040313 (PMC12028961; doi:10.3390/jof11040313)
Supplement: Supplementary file 1 [file jof-11-00313-s001.zip]

Archive with 4 entries (4 files):
- jof-3548562-supplementary-Supplementary material.pdf
- jof-3548562-supplementary-Table S1.xlsx
- jof-3548562-supplementary-Table S2.xlsx
- jof-3548562-supplementary-Table S3.xlsx
