# Supplementary material for: Tangeretin Suppresses Fumonisin Production by Modulating an NmrA- and HSCARG-like Protein in Fusarium verticillioides
Source: J Fungi (Basel). 2025 Apr 15;11(4):313. doi: 10.3390/jof11040313 (PMC12028961; doi:10.3390/jof11040313)
Supplement: Supplementary file 1 [file jof-11-00313-s001.zip › jof-3548562-supplementary-Table S1.xlsx]

## Sheet: Sheet1
Table S1 The list of primer pairs in this work
Aim for	Primer pairs	Sequence (5' to 3')	Amplicon Length (bp)
qRT-PCR
	FvTUB2-cF	CCGTGTCGCTATGAAGGA	100
	FvTUB2-cR	GGCTGTCTGGATGTTGTTG
	Fum21-cF	GGCACACGAGATCCATAAG	102
	Fum21-cR	GCTGGCTGAGAACTAGGT
	Fum3-cF	GAACAAGACGGACCAAGA	99
	Fum3-cR	GTGCCCATACTAACGATGA
	Fum10-cF	GCCTCATGCCACAGATAT	102
	Fum10-cR	TGTCTCGGTCATTCCATAA
	FVEG_03055-cF	CAGTCCTTGCTTCAGAACA	103
	FVEG_03055-cR	CCTCAACACCATGCTCAG
	FVEG_04238-cF	TACTTCAGCGACGACAAC	104
	FVEG_04238-cR	GAGGATGTATAGACGACGAA
Gene deletion
	FVEG_03055-up-F	GCCGTTATATGTTGTTCTGT	1400
	FVEG_03055-up-R	caaaataggcattgatgtgttgacctccGCGTCTTATGATTGAGTGTT
	FVEG_03055-down-F	ctcgtccgagggcaaaggaatagagtagGCGATGCTAAGTTGATGAC	1374
	FVEG_03055-down-R	CCGTATGGTATTGAGAAGATG
	FVEG_03055-knock-F	GCATAATTCAGGCGATTGAT	3344
	FVEG_03055-knock-R	AAGAGGAAGAGGCAGGAG
	FVEG_03055-in-F	AGTATGCCATCTTCTCTTCC	456
	FVEG_03055-in-R	CGAGCCTTGTTACCTGTC
	FVEG_04238-up-F	GCCTTGAAGTGTCATTGC	1385
	FVEG_04238-up-R	caaaataggcattgatgtgttgacctccGATAAGAGGAGGTTATTGAGTG
	FVEG_04238-down-F	ctcgtccgagggcaaaggaatagagtagCTAAGTGTCATCGGCATCA	1457
	FVEG_04238-down-R	CGGTAGTGTTGGTGGAAG
	FVEG_04238-knock-F	AGTCTCGGCATTCAAGGA	3440
	FVEG_04238-knock-R	TCTCGCACACCTGTAACT
	FVEG_04238-in-F	TCATCTGCCTATACACCTTC	436
	FVEG_04238-in-R	TCAAGAGACAGTGAGAGTAAG
	HYR-F	GGAGGTCAACACATCAATGCCTATT	1349
	HYR-R	CTACTCTATTCCTTTGCCCT
	HYR-test-R	CCAATGTCAAGCACTTCC
	FvTub-qF	GCAATGGTGTCTACAATGG	102
	FvTub-qR	AGCGTGTGAACTCTTGAC
	hph-qF	GCATAACAGCGGTCATTG	101
	hph-qR	CTCCATACAAGCCAACCA
