# Supplementary material for: Tangeretin Suppresses Fumonisin Production by Modulating an NmrA- and HSCARG-like Protein in Fusarium verticillioides
Source: J Fungi (Basel). 2025 Apr 15;11(4):313. doi: 10.3390/jof11040313 (PMC12028961; doi:10.3390/jof11040313)
Supplement: Supplementary file 1 [file jof-11-00313-s001.zip › jof-3548562-supplementary-Table S2.xlsx]

## Sheet: Sheet 1
Table S2 Gene differential expression of Fusarium verticillioides treated with tangeretin (Tan), resveratrol (Res) or control (C)
gene_name	transcript_id	Description	Tan1	Tan2	Tan3	Res1	Res2	Res3	C1	C2	C3	pval	qval	significant
FVEG_03399	MSTRG.5895.1;XM_018891015.1	salicylate hydroxylase [Fusarium verticillioides 7600]	0	0	0	71.5667	32.2342	33.2896	0.0223346	0.0223216	0	2.46613e-76	2.77637e-72	yes
FVEG_03400	MSTRG.5894.1;XM_018891016.1	gentisate 1,2-dioxygenase [Fusarium verticillioides 7600]	0.05198	0.0581673	0	322.883	260.47	352.859	0	0.143602	0	5.18311e-53	2.91757e-49	yes
FVEG_03401	XM_018891017.1	hypothetical protein FVEG_03401 [Fusarium verticillioides 7600]	0	0	0	31.0815	10.4213	7.28986	0	0	0	2.94934e-42	1.10679e-38	yes
FVEG_13448	XM_018902817.1	hypothetical protein FVEG_13448 [Fusarium verticillioides 7600]	0.414765	0.94862	1.38728	30.6434	38.7715	72.1725	0.187417	0.600608	0.299874	1.90885e-32	5.37245e-29	yes
FVEG_10562	XM_018899722.1	ribonucleoside-triphosphate reductase [Fusarium verticillioides 7600]	1.3141	0.153697	0.829951	1.38574	1.21114	2.52291	51.0502	52.8943	35.6804	1.20211e-23	2.70667e-20	yes
FVEG_00093	XM_018886526.1	hypothetical protein FVEG_00093 [Fusarium verticillioides 7600]	45.4553	31.6042	32.3894	2.39383	2.72975	2.53807	1.32496	1.33051	1.70366	3.02838e-23	5.68226e-20	yes
FVEG_00023	XM_018886457.1	hypothetical protein FVEG_00023 [Fusarium verticillioides 7600]	0.860811	0.380124	0.556202	38.551	11.9147	15.6505	0.898278	0.917498	1.00194	1.18308e-21	1.90274e-18	yes
FVEG_03402	XM_018891018.1	hypothetical protein FVEG_03402 [Fusarium verticillioides 7600]	0	0	0	5.69002	1.55702	1.77322	0.029415	0.044096	0.053595	6.11524e-21	8.60567e-18	yes
FVEG_08460	XM_018897352.1	hypothetical protein FVEG_08460 [Fusarium verticillioides 7600]	2.59376	3.03401	3.02471	32.7223	121.619	72.9878	9.54768	7.26458	14.0948	6.49986e-19	8.13061e-16	yes
FVEG_08696	XM_018897580.1	hypothetical protein FVER53590_08696 [Fusarium verticillioides]	0.631617	0.578749	1.0272	43.9296	95.1139	108.927	18.255	23.0085	1.87858	6.40563e-17	7.21146e-14	yes
FVEG_02045	XM_018889143.1	hypothetical protein FVEG_02045 [Fusarium verticillioides 7600]	19.9695	12.869	4.10699	12.2697	4.90052	4.90737	347.754	419.624	65.7035	7.7888e-17	7.97148e-14	yes
FVEG_12646	XM_018902000.1	hypothetical protein FVEG_12646 [Fusarium verticillioides 7600]	3.85228	2.99913	7.45109	33.1033	80.4592	46.1168	3.68526	3.46658	1.61124	1.66459e-16	1.56166e-13	yes
FVEG_13766	XM_018903121.1	hypothetical protein FVEG_13766 [Fusarium verticillioides 7600]	3.61549	7.82114	6.81801	0.233746	0.170703	0.337824	0.759333	0.728667	0.420272	5.13038e-15	4.44291e-12	yes
FVEG_05555	MSTRG.4390.1		0	0	0	0	0	0	0	59.8571	25.1587	6.46558e-15	4.85263e-12	yes
FVEG_02175	MSTRG.7662.1		0	0	0	0	0	0	57.4482	44.2535	0	6.31635e-15	4.85263e-12	yes
FVEG_12951	XM_018902332.1	hypothetical protein FVEG_12951 [Fusarium verticillioides 7600]	1.4878	0.808761	1.55605	20.3384	57.2037	28.4372	5.19649	9.229	3.26756	9.50868e-15	6.69055e-12	yes
FVEG_09894	XM_018898970.1	hypothetical protein FVEG_09894 [Fusarium verticillioides 7600]	0.114386	0.052273	0.089798	2.38255	3.17174	3.34941	0.088466	0.202973	0.048701	2.51262e-14	1.66394e-11	yes
FVEG_10880	XM_018900048.1	lactoylglutathione lyase [Fusarium verticillioides 7600]	0.762665	0.04522	0.221814	0	0	0	7.49466	11.4393	0.914355	4.51802e-14	2.82577e-11	yes
FVEG_11144	MSTRG.10031.1;MSTRG.10031.2;MSTRG.10031.3;XM_018900311.1	hypothetical protein FVEG_11144 [Fusarium verticillioides 7600]	21.5089	6.86905	9.53075	132.625	231.482	183.092	51.8095	51.2655	26.9885	3.64008e-13	2.15684e-10	yes
FVEG_07654	XM_018896330.1	hypothetical protein FVEG_07654 [Fusarium verticillioides 7600]	1.2677	1.59029	1.20605	17.5504	13.6164	53.2185	2.34863	4.54957	2.61413	3.89122e-13	2.19037e-10	yes
FVEG_03168	XM_018890777.1	hypothetical protein FVEG_03168 [Fusarium verticillioides 7600]	1.9827	3.15344	2.90068	26.4581	110.227	69.4941	26.2375	13.6592	7.61698	4.81522e-13	2.58142e-10	yes
FVEG_08672	XM_018897558.1	hypothetical protein FVEG_08672 [Fusarium verticillioides 7600]	8.85318	4.82497	2.13984	19.5102	4.50056	7.29764	113.139	259.488	41.7879	1.06269e-12	5.4381e-10	yes
FVEG_04432	XM_018892215.1	hypothetical protein FVEG_04432 [Fusarium verticillioides 7600]	10.1192	9.78647	7.89994	35.8599	8.72919	13.2765	197.609	321.351	44.9155	1.87244e-12	9.16518e-10	yes
FVEG_06302	XM_018894634.1;MSTRG.2373.2	D-lactate dehydrogenase [Fusarium verticillioides 7600]	0.580797	3.20745	13.2018	0.414525	0.078619	0.689179	0	0.018274	0.017919	2.22049e-12	1.04159e-09	yes
FVEG_10088	XM_018899149.1	hypothetical protein FVEG_10088 [Fusarium verticillioides 7600]	1.21367	0.808774	0.661134	0.593385	0.25403	0.336505	18.2147	19.8602	1.85422	3.21586e-12	1.39247e-09	yes
FVEG_03394	XM_018891010.1	hypothetical protein FVEG_03394 [Fusarium verticillioides 7600]	0.116418	0.08029	1.33337	64.2521	28.7885	15.887	1.20375	1.76912	0.273583	3.17359e-12	1.39247e-09	yes
FVEG_03055	XM_018890626.1	hypothetical protein FVEG_03055 [Fusarium verticillioides 7600]	2.11777	0.794233	2.37306	9.30666	11.0092	5.22578	91.8185	78.9952	10.162	5.34969e-12	2.23062e-09	yes
FVEG_17143	XM_018906413.1	hypothetical protein FVEG_17143 [Fusarium verticillioides 7600]	0.067673	0	0.045182	2.92675	12.1044	2.91675	0.053983	0.210483	0	6.24487e-12	2.51088e-09	yes
FVEG_15885	MSTRG.8230.1;MSTRG.8230.2;XM_018905111.1	hypothetical protein FVEG_15885 [Fusarium verticillioides 7600]	0.933666	0.787186	0.634608	5.72222	16.4779	7.53936	34.4102	45.8847	6.28748	9.51611e-12	3.69422e-09	yes
FVEG_10003	XM_018899070.1	hypothetical protein FVEG_10003 [Fusarium verticillioides 7600]	0.452211	0.239338	0.135612	3.96917	2.11574	1.50653	22.3144	23.9548	2.83352	1.15172e-11	4.32201e-09	yes
FVEG_13296	MSTRG.7092.1;MSTRG.7092.2		0.144799	0.46218	0.612679	18.4419	3.42339	26.6991	0.898128	2.41239	0.575244	1.54596e-11	5.61434e-09	yes
FVEG_04331	XM_018892126.1	hypothetical protein FVEG_04331 [Fusarium verticillioides 7600]	13.7193	8.0761	4.14107	23.9257	10.8196	18.3639	135.361	139.382	48.9226	1.88634e-11	6.63638e-09	yes
FVEG_06219	XM_018894521.1	hypothetical protein FVEG_06219 [Fusarium verticillioides 7600]	4.97332	2.23296	2.76851	13.1137	1.51639	4.5071	119.214	229.295	12.9634	2.15213e-11	7.34202e-09	yes
FVEG_13749	XM_018903107.1	hypothetical protein FVER53590_13749 [Fusarium verticillioides]	25.8277	25.2027	30.6652	4.38171	1.52567	1.6925	71.1905	65.0862	17.4807	3.18171e-11	1.05352e-08	yes
FVEG_04024	XM_018891710.1	hypothetical protein FVEG_04024 [Fusarium verticillioides 7600]	1.42456	1.00302	1.22499	5.22391	8.5388	5.60288	26.9422	25.5477	8.91139	3.29179e-11	1.05883e-08	yes
FVEG_01652	XM_018888657.1	hypothetical protein FVEG_01652 [Fusarium verticillioides 7600]	3.80092	3.36871	4.33242	10.8164	5.09416	6.63409	32.1796	90.2578	20.1651	3.6096e-11	1.1288e-08	yes
FVEG_01583	XM_018888584.1	hypothetical protein FVEG_01583 [Fusarium verticillioides 7600]	3.06648	3.11357	4.55662	0.452534	0.216589	0.197481	0.685045	0.612122	0.379565	7.4985e-11	2.28157e-08	yes
FVEG_02410	XM_018889666.1	ATPase [Fusarium verticillioides 7600]	103.314	324.012	314.478	2217.21	5627.36	5252.05	838.209	712.712	546.113	9.65396e-11	2.86011e-08	yes
FVEG_04238	XM_018892011.1	hypothetical protein FVEG_04238 [Fusarium verticillioides 7600]	0.16087	0.66425	1.40116	19.8924	120.807	52.2546	16.4192	25.1062	2.34977	1.20452e-10	3.47705e-08	yes
FVEG_10235	XM_018899297.1	hypothetical protein FVEG_10235 [Fusarium verticillioides 7600]	0.689161	0.405891	0.247719	0.690813	0.51477	0.401817	5.52318	19.6304	1.6764	1.93251e-10	5.43904e-08	yes
FVEG_10585	XM_018899748.1	hypothetical protein FVEG_10585 [Fusarium verticillioides 7600]	1.34997	0.883148	1.7579	6.43287	49.4538	26.1371	3.54665	4.18797	1.90213	2.3191e-10	6.36791e-08	yes
FVEG_03533	MSTRG.3298.1;MSTRG.3298.2;XM_018891135.1	hypothetical protein FVEG_03533 [Fusarium verticillioides 7600]	0.549774	1.86492	1.20505	13.4673	17.3565	6.88204	16.6104	30.1832	18.4337	2.75408e-10	7.38225e-08	yes
FVEG_04431	XM_018892213.1	hypothetical protein FVEG_04431 [Fusarium verticillioides 7600]	0.950722	0.729901	0.52443	1.50273	0.870492	0.819875	9.97483	16.207	3.7366	2.99162e-10	7.65446e-08	yes
FVEG_02661	MSTRG.6384.1;XM_018890080.1	hypothetical protein FVEG_02661 [Fusarium verticillioides 7600]	8.49341	4.21331	4.12535	19.8682	13.7642	9.57356	92.8363	125.812	20.7872	2.92424e-10	7.65446e-08	yes
FVEG_09715	XM_018898774.1	hypothetical protein FVEG_09715 [Fusarium verticillioides 7600]	1.48639	1.25496	1.72442	0.127213	0.211947	0.065704	4.29833	7.51433	1.67508	4.47485e-10	1.11951e-07	yes
FVEG_10886	MSTRG.11561.1		0	0	0	6.32582	1.70224	5.33444	0.219606	0	0	5.17877e-10	1.26745e-07	yes
FVEG_05838	XM_018894075.1	hypothetical protein FVEG_05838 [Fusarium verticillioides 7600]	0.749971	0.868652	2.1791	0.76942	0.524453	0.825246	18.4978	30.6975	1.95996	5.52129e-10	1.32253e-07	yes
FVEG_10879	XM_018900047.1	primary-amine oxidase [Fusarium verticillioides 7600]	9.83752	1.65487	0.730693	1.82647	0.628845	0.545696	62.0043	57.5448	10.6011	5.67594e-10	1.33124e-07	yes
FVEG_13550	XM_018902911.1;XM_018902912.1	hypothetical protein FVEG_13550 [Fusarium verticillioides 7600]	9.72862	8.31526	6.40004	28.9038	33.9646	40.0268	4.05946	7.27283	7.15794	7.53405e-10	1.73099e-07	yes
FVEG_09933	XM_018899008.1	hypothetical protein FVEG_09933 [Fusarium verticillioides 7600]	14.6075	16.3931	17.3965	2.26003	1.8484	0.828705	0.877448	2.04836	2.39698	1.01573e-09	2.28702e-07	yes
FVEG_09827	XM_018898905.1	hypothetical protein FVEG_09827 [Fusarium verticillioides 7600]	4.69481	18.3564	10.8094	0.443134	0.328005	0.697099	0.962984	3.00565	3.08607	1.09026e-09	2.40669e-07	yes
FVEG_17606	XM_018906846.1	hypothetical protein FVEG_17606 [Fusarium verticillioides 7600]	0	0	0	0	0.024614	0	1.24744	1.81662	0.113916	1.51563e-09	3.28134e-07	yes
FVEG_09865	XM_018898944.1	hypothetical protein FVEG_09865 [Fusarium verticillioides 7600]	2.49505	5.70636	3.14364	21.4227	30.9934	35.9893	1.46746	1.43053	4.72997	1.56701e-09	3.28367e-07	yes
FVEG_01831	XM_018888833.1;XM_018888834.1	hypothetical protein FVEG_01831 [Fusarium verticillioides 7600]	19.8274	14.1054	16.7123	48.3053	14.4246	18.9646	158.241	161.291	85.454	1.57504e-09	3.28367e-07	yes
FVEG_12878	MSTRG.11363.1;XM_018902260.1;XM_018902261.1	hypothetical protein FVEG_12878 [Fusarium verticillioides 7600]	27.8061	18.0817	27.9627	58.077	36.5167	26.3363	202.807	183.079	107.687	1.67185e-09	3.42212e-07	yes
FVEG_08641	XM_018897528.1	hypothetical protein FVEG_08641 [Fusarium verticillioides 7600]	0.336771	0.186823	0.094979	0.413324	20.6053	4.81324	0.715031	0.4171	0.616061	1.89335e-09	3.71632e-07	yes
FVEG_09371	XM_018898359.1	primary-amine oxidase [Fusarium verticillioides 7600]	3.78176	0.812265	1.65996	1.16002	0.8667	0.302869	39.8181	20.2811	3.13516	1.91461e-09	3.71632e-07	yes
FVEG_06535	XM_018894927.1	salicylate hydroxylase [Fusarium verticillioides 7600]	10.1678	1.70145	0.364376	1.48092	0.871676	0.456046	102.12	253.451	1.81251	1.86769e-09	3.71632e-07	yes
FVEG_06565	XM_018894949.1	indoleamine 2,3-dioxygenase [Fusarium verticillioides 7600]	76.6288	15.2403	9.27887	4.38346	1.96961	1.19632	112.396	228.304	27.543	2.17091e-09	4.1424e-07	yes
FVEG_02274	XM_018889491.1	pirin (iron-binding nuclear protein) [Fusarium verticillioides 7600]	9.44525	6.51701	19.5953	25.6522	145.707	73.2597	7.28609	11.1657	5.74923	2.47094e-09	4.6363e-07	yes
FVEG_04390	XM_018892178.1	hypothetical protein FVEG_04390 [Fusarium verticillioides 7600]	0.684849	0.435245	0.259117	2.27602	0.578345	0.486273	9.36489	13.577	4.52679	2.66735e-09	4.79645e-07	yes
FVEG_04830	XM_018892734.1	hypothetical protein FVEG_04830 [Fusarium verticillioides 7600]	7.75517	7.87352	6.98619	44.7807	68.424	44.9057	19.9419	23.8353	33.3814	2.76931e-09	4.79645e-07	yes
FVEG_15884	XM_018905110.1	serine/threonine protein kinase [Fusarium verticillioides 7600]	0.092841	0.032647	0.057179	0.26291	0.409804	0.079413	1.27055	2.57528	1.0093	2.76602e-09	4.79645e-07	yes
FVEG_06809	XM_018895227.1	hypothetical protein FVEG_06809 [Fusarium verticillioides 7600]	4.46562	2.39919	4.35193	12.958	11.5702	12.3315	55.7065	45.0335	14.4299	2.64713e-09	4.79645e-07	yes
FVEG_07569	XM_018896247.1	hypothetical protein FVEG_07569 [Fusarium verticillioides 7600]	44.992	46.6707	49.076	170.732	373.254	323.273	58.9472	62.8754	86.7267	2.7362e-09	4.79645e-07	yes
FVEG_03769	XM_018891395.1	hypothetical protein FVEG_03769 [Fusarium verticillioides 7600]	51.1007	65.6049	129.081	30.7759	25.037	59.4235	9.22831	8.79997	8.48287	2.81814e-09	4.80706e-07	yes
FVEG_03344	MSTRG.5926.1;XM_018890961.1	hypothetical protein FVEG_03344 [Fusarium verticillioides 7600]	14.4656	16.5038	7.99106	35.2827	126.637	47.6931	10.6291	9.49795	11.38	2.9914e-09	5.02645e-07	yes
FVEG_05953	XM_018894179.1;MSTRG.2043.4;MSTRG.2043.5;MSTRG.2043.6	hypothetical protein FVEG_05952 [Fusarium verticillioides 7600]	4.40909	0.154338	1.67148	10.6226	16.2803	9.25054	0.213069	0.100079	0.468761	4.06927e-09	6.73704e-07	yes
FVEG_15291	XM_018904415.1	hypothetical protein FVER53590_03555 [Fusarium verticillioides]	0.171226	0.028915	0	0.674089	0.587986	0.219022	4.09047	4.50227	3.09384	4.9318e-09	8.04669e-07	yes
FVEG_13374	XM_018902742.1	hypothetical protein FVEG_13374 [Fusarium verticillioides 7600]	3.89269	0.445199	1.76408	3.74072	2.42291	2.07572	50.4466	81.5001	3.99515	5.27232e-09	8.4794e-07	yes
FVEG_12948	XM_018902329.1	hypothetical protein FVEG_12948 [Fusarium verticillioides 7600]	6.25514	1.99956	1.83615	7.79185	3.40848	3.67314	54.6753	83.7163	8.31301	6.49814e-09	1.01606e-06	yes
FVEG_05719	MSTRG.4663.1;XM_018893958.1	hypothetical protein FVEG_05719 [Fusarium verticillioides 7600]	54.3979	44.4543	39.1104	9.73675	3.89467	3.34108	96.6114	100.818	25.3242	6.42323e-09	1.01606e-06	yes
FVEG_04555	XM_018892347.1	hypothetical protein FVEG_04555 [Fusarium verticillioides 7600]	10.2562	6.25494	4.87365	17.3878	3.72015	5.73468	83.3087	87.0044	25.1843	7.92476e-09	1.22215e-06	yes
FVEG_08351	XM_018897241.1	hypothetical protein FVEG_08351 [Fusarium verticillioides 7600]	0.296113	0.217151	0.259905	0.514355	0.115938	0.389481	5.47175	2.9301	1.84206	8.05849e-09	1.22598e-06	yes
FVEG_14860	MSTRG.8198.1;XM_018903877.1	hypothetical protein FVEG_14860 [Fusarium verticillioides 7600]	1.77853	2.06865	1.64186	7.49813	3.46366	11.1158	21.0183	21.0508	10.7112	8.65942e-09	1.29984e-06	yes
FVEG_15327	XM_018904449.1	hypothetical protein FVEG_15327 [Fusarium verticillioides 7600]	0.108635	0.165688	0.175986	1.28667	0.517627	1.11367	6.25851	14.8737	0.480764	8.92796e-09	1.32251e-06	yes
FVEG_00876	MSTRG.1189.1;MSTRG.1189.2;MSTRG.1189.3		53.8553	32.8657	0	0	0.381316	0	0	0	0	9.82818e-09	1.43696e-06	yes
FVEG_03041	XM_018890609.1	hypothetical protein FVEG_03041 [Fusarium verticillioides 7600]	21.6426	11.5884	9.10256	24.8059	11.9543	22.3859	198.264	89.1271	51.2123	1.08287e-08	1.56294e-06	yes
FVEG_15852	XM_018905078.1;XM_018905079.1	hypothetical protein FVEG_15852 [Fusarium verticillioides 7600]	5.28069	2.45386	2.59848	5.197	2.18692	3.54614	47.2693	120.989	3.76512	1.1176e-08	1.57275e-06	yes
FVEG_01283	MSTRG.763.1;MSTRG.763.2		758.656	519.703	84.9177	2555.83	7123.66	4859.38	459.445	197.748	581.34	1.10487e-08	1.57275e-06	yes
	MSTRG.11729.1		0	0	0	0.681961	6.75975	3.44183	0.070886	0	0.387463	1.18379e-08	1.64533e-06	yes
FVEG_04337	MSTRG.4702.1;XM_018892132.1	hypothetical protein FVEG_04337 [Fusarium verticillioides 7600]	1.86418	7.55312	6.91454	35.1549	62.7164	71.8946	16.5517	17.6106	21.8313	1.32816e-08	1.8015e-06	yes
FVEG_13186	XM_018902566.1	hypothetical protein FVEG_13186 [Fusarium verticillioides 7600]	9.67491	9.83063	9.70527	58.7985	13.872	24.8266	113.292	296.208	36.9148	1.31857e-08	1.8015e-06	yes
FVEG_04330	XM_018892125.1	hypothetical protein FVEG_04330 [Fusarium verticillioides 7600]	9.95903	10.5684	5.60194	20.9289	7.5624	13.6475	76.8057	48.1486	47.8829	1.38176e-08	1.8229e-06	yes
FVEG_17121	XM_018906387.1	hypothetical protein FVEG_17121 [Fusarium verticillioides 7600]	4.87843	2.26076	1.96365	3.88734	1.4783	1.94356	23.7085	35.8328	11.6758	1.40345e-08	1.8229e-06	yes
FVEG_12191	XM_018901543.1	hypothetical protein FVEG_12191 [Fusarium verticillioides 7600]	1.1546	0.889315	0.983932	0.991143	2.81099	0.9408	7.58496	31.5768	4.54713	1.36247e-08	1.8229e-06	yes
FVEG_03287	XM_018890905.1	phenazine biosynthesis protein [Fusarium verticillioides 7600]	2.13111	1.01555	2.89426	12.6463	9.30326	9.0902	40.1789	57.1056	8.14726	1.4087e-08	1.8229e-06	yes
FVEG_01761	XM_018888758.1	hypothetical protein FVEG_01761 [Fusarium verticillioides 7600]	22.788	18.0574	18.4153	37.2389	20.623	24.1828	112.15	112.855	72.5495	1.49205e-08	1.90881e-06	yes
FVEG_16452	XM_018905677.1	hypothetical protein FVEG_16452 [Fusarium verticillioides 7600]	0	0	0	0.348479	0.182134	0.295122	1.73721	2.26767	0.796646	1.58287e-08	2.00224e-06	yes
FVEG_13324	XM_018902695.1	hypothetical protein FVEG_13324 [Fusarium verticillioides 7600]	24.4339	18.9885	22.457	1.59588	6.59418	2.22666	1.95502	3.75806	2.30584	1.68483e-08	2.10753e-06	yes
FVEG_07622	XM_018896297.1;MSTRG.9240.1;MSTRG.9240.3	hypothetical protein FVEG_07622 [Fusarium verticillioides 7600]	20.1199	15.6132	12.961	76.6975	34.0059	60.0358	168.454	142.829	78.8547	1.71498e-08	2.12168e-06	yes
FVEG_06865	XM_018895298.1	trehalase [Fusarium verticillioides 7600]	17.5138	15.8749	21.6223	2.5215	2.66832	2.72151	3.46952	7.00795	4.52128	1.86216e-08	2.27871e-06	yes
FVEG_13065	XM_018902445.1	hypothetical protein FVEG_13065 [Fusarium verticillioides 7600]	2.98344	2.24228	1.38194	10.7439	0.564573	1.86893	82.1654	62.9438	15.1564	1.897e-08	2.28424e-06	yes
FVEG_05976	XM_018894199.1	catalase [Fusarium verticillioides 7600]	6.9905	3.74161	10.5849	1.73012	0.801219	1.03282	0.920806	0.464135	0.796706	1.90725e-08	2.28424e-06	yes
FVEG_10117	XM_018899176.1	hypothetical protein FVER53590_10117 [Fusarium verticillioides]	151.421	89.258	27.0103	9.42789	4.26575	11.8807	30.0471	22.3382	20.6813	2.25765e-08	2.67543e-06	yes
FVEG_13527	XM_018902891.1	hypothetical protein FVEG_13527 [Fusarium verticillioides 7600]	11.4791	6.06912	4.04563	35.3832	6.44623	4.93672	106.8	119.01	55.5701	2.31429e-08	2.71399e-06	yes
FVEG_07209	XM_018895800.1;MSTRG.9639.2	hypothetical protein FVEG_07209 [Fusarium verticillioides 7600]	2.07359	4.10208	1.491	7.5171	4.63517	3.49162	22.228	28.4615	10.7247	2.51513e-08	2.9191e-06	yes
FVEG_05939	XM_018894169.1	hypothetical protein FVEG_05939 [Fusarium verticillioides 7600]	1.52945	1.15861	0.94913	7.97382	21.9492	9.45678	10.4649	8.14971	8.63793	2.83378e-08	3.25538e-06	yes
FVEG_16995	XM_018906230.1	hypothetical protein FVEG_16995 [Fusarium verticillioides 7600]	1.99877	2.4297	0.497202	1.09242	2.06106	0.760938	0	0	0	3.08386e-08	3.50688e-06	yes
FVEG_10589	XM_018899752.1	hypothetical protein FVEG_10589 [Fusarium verticillioides 7600]	0	0	0	0.080053	0.061474	0.054607	1.64688	1.66236	0.501632	3.33352e-08	3.75288e-06	yes
FVEG_06003	XM_018894223.1	hypothetical protein FVEG_06003 [Fusarium verticillioides 7600]	7.10734	2.60353	3.49864	8.08781	3.58508	3.89955	34.3151	71.5924	11.4079	3.39014e-08	3.77884e-06	yes
FVEG_10422	XM_018899569.1;XM_018899570.1;XM_018899571.1;MSTRG.10329.4;MSTRG.10329.5;MSTRG.10329.6	hypothetical protein FVEG_10422 [Fusarium verticillioides 7600]	2.54404	0.871603	3.97275	42.3817	8.075	7.96506	59.6217	46.5194	30.8381	3.66196e-08	4.031e-06	yes
FVEG_04051	XM_018891748.1;MSTRG.2836.2	hypothetical protein FVEG_04051 [Fusarium verticillioides 7600]	7.73198	19.3686	11.7519	74.4129	59.9175	55.5757	98.8204	106.17	59.9385	3.72329e-08	4.031e-06	yes
FVEG_09349	XM_018898337.1	D-aminopeptidase [Fusarium verticillioides 7600]	1.39355	0.589222	0.673829	2.17328	0.626977	1.81558	14.603	23.1075	2.6433	3.72379e-08	4.031e-06	yes
FVEG_03513	XM_018891112.1	kynureninase 2 [Fusarium verticillioides 7600]	19.6045	10.2356	19.4361	12.6592	18.3567	7.29479	66.0558	113.706	47.0322	4.05152e-08	4.34401e-06	yes
FVEG_06812	MSTRG.8490.1		0.515464	0.640652	0.156835	0.309284	69.5125	7.34823	0.315656	0.063271	1.00819	4.15833e-08	4.41646e-06	yes
FVEG_04564	XM_018892365.1	hypothetical protein FVEG_04564 [Fusarium verticillioides 7600]	10.8839	5.30252	10.1194	25.8141	12.5436	10.514	47.3389	92.2652	41.9031	4.9639e-08	5.22277e-06	yes
FVEG_16701	XM_018905942.1;XM_018905941.1	hypothetical protein FVEG_16701 [Fusarium verticillioides 7600]	10.7385	26.6407	18.6665	12.272	4.37112	6.92308	100.772	167.514	21.6863	5.17584e-08	5.39533e-06	yes
FVEG_17303	XM_018906555.1	hypothetical protein FVEG_17303 [Fusarium verticillioides 7600]	1.09132	1.9528	2.03495	12.3433	13.1608	10.9508	1.85492	2.47972	2.89118	5.45611e-08	5.63531e-06	yes
FVEG_12848	XM_018902221.1	hypothetical protein FNYG_15064 [Fusarium nygamai]	18.98	24.2639	22.7776	16.8419	5.58528	5.1616	124.081	147.361	38.9244	5.81173e-08	5.91535e-06	yes
FVEG_00759	XM_018887357.1	hypothetical protein FVEG_00759 [Fusarium verticillioides 7600]	2.28647	1.29226	0.551305	12.6835	3.7826	3.78762	29.7865	19.8436	18.6154	5.83234e-08	5.91535e-06	yes
FVEG_09785	XM_018898860.1	alcohol dehydrogenase (NADP+) [Fusarium oxysporum f. sp. conglutinans race 2 54008]	30.3399	37.094	53.8892	67.3086	229.757	183.559	11.0389	20.1459	33.2937	6.59741e-08	6.63157e-06	yes
FVEG_07041	XM_018895535.1;MSTRG.8711.1	hypothetical protein FVEG_07041 [Fusarium verticillioides 7600]	7.96285	4.49062	2.63393	12.1792	5.18492	6.19317	29.1044	100.859	21.3572	7.01133e-08	6.98527e-06	yes
FVEG_01013;FVEG_01012	XM_018887776.1;XM_018887777.1;MSTRG.1059.3;XM_018887775.1	hypothetical protein FVEG_01013 [Fusarium verticillioides 7600];hypothetical protein FVEG_01012 [Fusarium verticillioides 7600]	19.3505	55.7716	30.8043	209.883	347.966	427.524	155.044	68.5674	53.4767	7.14268e-08	7.05371e-06	yes
FVEG_01283	XM_018888149.1	hypothetical protein FVEG_01283 [Fusarium verticillioides 7600]	1270.37	932.505	164.451	3175.96	9808.41	7399.06	684.707	315.486	945.789	7.22466e-08	7.07263e-06	yes
	MSTRG.611.1		1.01181	0.297172	1.25554	4.33563	20.3254	7.44084	1.64897	0.814146	0.831559	7.39191e-08	7.13935e-06	yes
FVEG_13331	MSTRG.9802.1;MSTRG.9802.2;XM_018902702.1	hypothetical protein FVEG_13331 [Fusarium verticillioides 7600]	9.51976	6.60493	6.01011	8.59317	22.1564	7.29553	113.253	142.243	10.4648	7.41965e-08	7.13935e-06	yes
FVEG_08794	XM_018897676.1	hypothetical protein FVEG_08794 [Fusarium verticillioides 7600]	9.76246	16.7166	13.978	37.4036	174.399	99.6957	36.5796	33.0363	29.7006	7.58902e-08	7.24044e-06	yes
FVEG_06235	XM_018894545.1;XM_018894544.1;MSTRG.2305.3	hypothetical protein FVEG_06235 [Fusarium verticillioides 7600]	1.89651	1.60948	1.63302	2.74362	2.08717	1.26707	27.2213	31.0125	1.89687	7.68906e-08	7.27423e-06	yes
FVEG_13790	XM_018903142.1	cytochrome-b5 reductase [Fusarium verticillioides 7600]	0.086184	0.165013	0.173583	2.69025	2.64608	2.6775	0	0.232047	0.112231	8.16573e-08	7.59751e-06	yes
FVEG_10145	XM_018899206.1	hypothetical protein FVEG_10145 [Fusarium verticillioides 7600]	0.271244	0.259826	0.80457	1.31865	18.4211	8.47173	1.38035	0.895735	0.363286	8.15666e-08	7.59751e-06	yes
FVEG_12160	MSTRG.5447.1		0	0	0	0	8.3242	4.53527	0	0	0	8.36265e-08	7.71694e-06	yes
FVEG_07370	XM_018895995.1;XM_018895998.1;XM_018895999.1;MSTRG.9485.4;XM_018895996.1;XM_018895997.1	hypothetical protein FVEG_07370 [Fusarium verticillioides 7600]	13.6482	11.2761	15.4028	5.12541	3.18406	3.4352	26.3533	26.82	18.3646	8.51532e-08	7.79394e-06	yes
FVEG_05527	XM_018893766.1	hypothetical protein BFJ72_g14642 [Fusarium proliferatum]	23.4526	31.0441	39.5697	10.7169	11.6885	8.33315	2.60644	4.45985	4.66213	8.76813e-08	7.96061e-06	yes
FVEG_00094	MSTRG.1715.1;XM_018886527.1	hypothetical protein FVER53263_00094 [Fusarium verticillioides]	5.79222	3.84814	2.55014	0.932742	0.555983	1.06195	0.475782	0.580585	0.944963	8.86082e-08	7.98041e-06	yes
FVEG_04400	XM_018892186.1	hypothetical protein FVEG_04400 [Fusarium verticillioides 7600]	5.63785	2.55132	2.74041	0.383641	0.777061	0.502974	0.331116	0.250808	0.336352	9.21542e-08	8.2339e-06	yes
FVEG_13769	MSTRG.10839.1;XM_018903124.1	hypothetical protein FVEG_13769 [Fusarium verticillioides 7600]	2.92991	0.910719	2.01842	4.67842	1.79696	1.49167	24.4061	40.2939	4.20966	9.62141e-08	8.52245e-06	yes
FVEG_14141	XM_018903474.1;MSTRG.11925.1;XM_018903473.1	hypothetical protein FVEG_14141 [Fusarium verticillioides 7600]	5.86702	14.4242	7.51155	55.9076	42.6182	55.7659	9.76823	12.1336	20.3939	9.68976e-08	8.52245e-06	yes
FVEG_09732	XM_018898794.1	hypothetical protein FVEG_09732 [Fusarium verticillioides 7600]	34.4921	28.0276	35.2155	90.9609	35.6694	38.1257	247.308	219.425	112.094	9.8142e-08	8.56498e-06	yes
FVEG_11005	XM_018900167.1	hypothetical protein FVER53590_11004 [Fusarium verticillioides]	5.5566	5.70712	2.7546	6.94287	2.56281	1.9701	34.0413	59.9888	10.1326	9.98916e-08	8.65061e-06	yes
FVEG_00088	XM_018886521.1	serine/threonine protein kinase [Fusarium verticillioides 7600]	0	0	0	0.132392	0.297787	0.147672	0.132574	0.277603	0.16061	1.16001e-07	9.96901e-06	yes
FVEG_10957	XM_018900120.1	hypothetical protein FVEG_10957 [Fusarium verticillioides 7600]	90.9298	166.844	123.825	658.721	648.011	1367.27	366.558	294.877	205.038	1.19963e-07	1.02314e-05	yes
FVEG_13523	XM_018902887.1	hypothetical protein FVEG_13523 [Fusarium verticillioides 7600]	0.526401	0.430328	0.125216	0.57605	0.271981	0.275808	5.49516	10.5245	1.60231	1.24704e-07	1.05558e-05	yes
FVEG_10693	XM_018899853.1	hypothetical protein FVEG_10693 [Fusarium verticillioides 7600]	15.2416	12.2591	17.9207	62.5106	124.757	64.8828	12.077	25.3683	31.6442	1.31078e-07	1.10125e-05	yes
FVEG_00523	XM_018887025.1;XM_018887026.1	hypothetical protein FVEG_00523 [Fusarium verticillioides 7600]	0.76338	1.31596	0.760678	2.90301	1.07046	1.35733	12.602	18.1807	2.38948	1.4023e-07	1.16941e-05	yes
FVEG_11229	XM_018900404.1	hypothetical protein FVEG_11229 [Fusarium verticillioides 7600]	0.348583	0.272717	0.353469	0.193018	0.46686	0.07042	3.93991	8.58051	0.541927	1.55188e-07	1.28464e-05	yes
FVEG_04336	XM_018892131.1;MSTRG.4701.2;MSTRG.4701.3	hypothetical protein FVEG_04336 [Fusarium verticillioides 7600]	0.365319	0.449021	0.725905	1.351	2.62807	1.54984	11.047	8.40124	1.94195	1.61128e-07	1.32407e-05	yes
FVEG_11780	XM_018901103.1	hypothetical protein FVEG_11780 [Fusarium verticillioides 7600]	567.464	515.865	87.1605	2018.75	6169.41	4449.31	569.794	320.722	946.972	1.64234e-07	1.33982e-05	yes
FVEG_00584	MSTRG.1494.1;MSTRG.1494.2;XM_018887146.1	hypothetical protein FVEG_00584 [Fusarium verticillioides 7600]	6.05919	3.0476	5.50586	2.98956	1.02693	0.759745	27.448	20.9255	7.20156	1.69807e-07	1.37531e-05	yes
FVEG_08979	MSTRG.6709.1		0	0	0	0.06402	0.015989	0.035331	7.38802	0.049369	8.44131	1.89209e-07	1.52151e-05	yes
FVEG_10844	XM_018900013.1	hypothetical protein FVEG_10844 [Fusarium verticillioides 7600]	37.4765	82.8701	73.2285	10.1618	18.87	23.5312	5.46013	9.54769	13.906	2.09526e-07	1.67294e-05	yes
FVEG_06004	XM_018894224.1	hypothetical protein FVER53263_06003 [Fusarium verticillioides]	13.3908	4.50008	4.60256	12.6662	5.09439	6.22522	55.4527	121.646	17.532	2.19404e-07	1.73947e-05	yes
FVEG_08481	XM_018897375.1;MSTRG.11193.2	hypothetical protein FVEG_08481 [Fusarium verticillioides 7600]	11.1577	11.4385	12.7292	6.28749	3.47885	3.08166	28.5996	37.3673	16.8211	2.2876e-07	1.78455e-05	yes
FVEG_08455	MSTRG.11216.1;XM_018897347.1	hypothetical protein FVEG_08455 [Fusarium verticillioides 7600]	4.75119	11.7492	5.0199	22.0212	13.5233	21.7391	61.2413	49.2845	49.5009	2.30214e-07	1.78455e-05	yes
FVEG_04526	XM_018892314.1	acid phosphatase [Fusarium verticillioides 7600]	4.3684	2.35467	4.25431	0.731689	0.387685	0.610803	19.3785	13.8251	1.71384	2.3143e-07	1.78455e-05	yes
FVEG_05011	XM_018893001.1	hypothetical protein FVEG_05011 [Fusarium verticillioides 7600]	2.43722	2.31373	2.42903	16.735	28.2229	17.7943	23.4356	28.2318	6.51767	2.27006e-07	1.78455e-05	yes
FVEG_15259	XM_018904383.1	hypothetical protein FVEG_15259 [Fusarium verticillioides 7600]	1.52855	0.299508	0.754632	2.32786	0.719496	0.829024	14.4712	22.0185	1.70251	2.39036e-07	1.83066e-05	yes
FVEG_12613	XM_018901963.1	hypothetical protein FVEG_12613 [Fusarium verticillioides 7600]	4.93632	1.976	9.03251	14.5906	6.77094	6.82682	63.3977	99.0645	11.2202	2.54207e-07	1.93369e-05	yes
FVEG_03563	XM_018891168.1	hypothetical protein FVEG_03563 [Fusarium verticillioides 7600]	1.8365	1.06869	0.570302	1.05486	0.898823	0.545913	6.82731	7.68339	5.88145	2.59145e-07	1.95802e-05	yes
FVEG_05837	XM_018894074.1	hypothetical protein FVEG_05837 [Fusarium verticillioides 7600]	0.714356	0.510388	0.528004	0.964426	0.466295	0	12.1812	18.4715	3.64254	2.72247e-07	2.0433e-05	yes
FVEG_13880	XM_018903224.1	hypothetical protein FVEG_13880 [Fusarium verticillioides 7600]	6.292	5.57089	4.41353	4.31931	1.37282	2.14258	20.3259	34.7987	9.78823	2.91708e-07	2.17487e-05	yes
FVEG_00585	MSTRG.1493.1;MSTRG.1493.2		0	0	0	0	0	0	6.27264	3.65479	0	3.11863e-07	2.30984e-05	yes
FVEG_08395	XM_018897289.1	hypothetical protein FVEG_08395 [Fusarium verticillioides 7600]	3.81059	1.17851	0.820327	6.02956	4.45918	2.67868	17.1748	38.4133	13.1182	3.17674e-07	2.3375e-05	yes
FVEG_13765	XM_018903120.1	hypothetical protein FVEG_13765 [Fusarium verticillioides 7600]	1.38213	4.9087	7.95105	0.226394	0.339932	0.023469	0.891072	0.807438	0.237494	3.23767e-07	2.35924e-05	yes
FVEG_00154	XM_018886586.1	dihydrodipicolinate synthase [Fusarium verticillioides 7600]	0.37509	0.261386	0.386446	0.314504	0.02927	0.048408	3.43051	5.73488	1.51601	3.2482e-07	2.35924e-05	yes
FVEG_11089	MSTRG.9992.1;MSTRG.9992.2		0	0	0	0	10.1399	4.27559	0.0382639	0.216566	0	3.27999e-07	2.36706e-05	yes
FVEG_06767	XM_018895180.1	hypothetical protein FVEG_06767 [Fusarium verticillioides 7600]	2.76139	1.87306	3.72335	6.94377	9.56098	4.22917	32.8879	50.07	8.1975	3.36049e-07	2.40971e-05	yes
FVEG_07705	XM_018896376.1	serine/threonine protein kinase [Fusarium verticillioides 7600]	0	0	0.010871	0.024578	0	0	0.295756	0.917823	0.311355	3.4904e-07	2.47138e-05	yes
FVEG_10086	XM_018899147.1	galactonate dehydratase [Fusarium verticillioides 7600]	31.1981	31.6321	23.7649	13.0213	3.58245	4.85542	78.076	56.8142	38.5727	3.48826e-07	2.47138e-05	yes
FVEG_09581	XM_018898609.1	hypothetical protein FVEG_09581 [Fusarium verticillioides 7600]	16.5298	12.4674	15.2615	39.5173	23.3875	21.7995	92.5758	107.928	45.7962	3.60305e-07	2.5352e-05	yes
FVEG_05863	XM_018894099.1	hypothetical protein FVEG_05863 [Fusarium verticillioides 7600]	0.537439	1.26023	1.00046	4.60578	4.56893	0.904748	6.11243	14.4355	14.2341	3.68989e-07	2.57179e-05	yes
FVEG_03125	XM_018890719.1	hypothetical protein FVEG_03125 [Fusarium verticillioides 7600]	14.8048	9.46523	11.0303	60.4351	75.7033	85.1606	160.752	207.35	23.4477	3.70074e-07	2.57179e-05	yes
FVEG_16637	XM_018905879.1	hypothetical protein FVEG_16637 [Fusarium verticillioides 7600]	0	0.389156	0.323747	1.62095	1.32038	0.787603	5.46238	7.26563	10.015	3.87267e-07	2.67475e-05	yes
FVEG_05582	MSTRG.4413.1;XM_018893832.1	hypothetical protein BFJ69_g1536 [Fusarium oxysporum]	99.7934	119.414	48.1228	74.1341	12.0205	10.3276	403.244	576.919	231.271	4.12156e-07	2.8293e-05	yes
FVEG_03226	XM_018890837.1	hypothetical protein FVEG_03226 [Fusarium verticillioides 7600]	5.76032	2.91245	2.98032	20.5316	37.0708	25.2839	19.2116	25.4117	12.9214	4.35262e-07	2.96981e-05	yes
FVEG_00022	XM_018886456.1	alcohol dehydrogenase [Fusarium verticillioides 7600]	0.19721	0.234275	0.472338	7.15598	2.47424	1.90393	0.82449	0.364678	0.473437	4.48836e-07	3.04397e-05	yes
FVEG_11778	XM_018901101.1	hypothetical protein FVEG_11778 [Fusarium verticillioides 7600]	0	0	0	0.295634	0.539206	0	1.52488	1.83914	1.53761	4.67835e-07	3.15382e-05	yes
FVEG_12506	XM_018901848.1	hypothetical protein FVEG_12506 [Fusarium verticillioides 7600]	17.2959	15.4008	33.6056	4.45307	4.44046	2.55637	7.5312	6.28532	6.91872	4.79004e-07	3.2099e-05	yes
FVEG_15822	XM_018905039.1	hypothetical protein FVEG_15822 [Fusarium verticillioides 7600]	0.39386	0.505998	0.432978	0.557517	0.0891078	0.619993	3.40047	2.92585	3.60575	4.88638e-07	3.25508e-05	yes
FVEG_01630	XM_018888634.1	hypothetical protein FVEG_01630 [Fusarium verticillioides 7600]	162.302	120.749	151.07	186.951	287.458	261.643	40.2999	44.495	58.0534	4.9398e-07	3.27131e-05	yes
FVEG_08689	XM_018897574.1;XM_018897573.1	hypothetical protein FVEG_08689 [Fusarium verticillioides 7600]	26.9814	20.114	17.1308	6.87753	2.19011	2.25972	4.94675	4.95478	5.8041	5.40234e-07	3.5567e-05	yes
	MSTRG.3284.1		0	0	0.18563	1.31616	0.522689	0	9.90982	10.5974	6.29413	5.48917e-07	3.59285e-05	yes
FVEG_13941	XM_018903283.1	hypothetical protein FVEG_13941 [Fusarium verticillioides 7600]	12.347	11.32	8.50268	71.3846	33.7136	53.6026	42.8201	46.5319	96.0989	5.64568e-07	3.67393e-05	yes
FVEG_03805	XM_018891460.1	hypothetical protein FOXG_05936 [Fusarium oxysporum f. sp. lycopersici 4287]	53.628	44.261	72.2309	41.0296	21.4905	8.75622	204.604	208.22	100.945	5.98613e-07	3.87087e-05	yes
FVEG_06533	XM_018894925.1	2,3-dihydroxybenzoate decarboxylase [Fusarium oxysporum Fo47]	16.9336	7.8181	7.09159	16.8018	22.1285	3.55448	143.083	324.893	8.60894	6.01707e-07	3.87087e-05	yes
FVEG_04196	XM_018891957.1;MSTRG.2679.2	hypothetical protein FVEG_04196 [Fusarium verticillioides 7600]	11.819	25.4732	82.1696	5.66162	9.46831	15.7687	0.874675	1.59183	5.09669	6.05174e-07	3.87105e-05	yes
FVEG_13734	XM_018903093.1;MSTRG.10809.2	hypothetical protein FVEG_13734 [Fusarium verticillioides 7600]	0.799852	1.74474	2.69274	7.85381	35.0949	16.3843	7.73426	6.76044	6.6459	6.25176e-07	3.9764e-05	yes
FVEG_11201	XM_018900380.1	hypothetical protein FVEG_11201 [Fusarium verticillioides 7600]	1.59816	0.513006	0.601356	7.32635	9.57071	13.233	0.869602	3.13842	1.23287	6.3742e-07	4.0315e-05	yes
FVEG_16141;FVEG_07564	MSTRG.9279.1;MSTRG.9279.2;XM_018905377.1;XM_018905380.1;XM_018905378.1;XM_018905379.1;XM_018896242.1	hypothetical protein FVEG_16141 [Fusarium verticillioides 7600];hypothetical protein FVEG_07564 [Fusarium verticillioides 7600]	4.6413	2.66621	2.29918	14.7929	13.1825	26.1996	5.48782	6.38254	8.53816	6.74632e-07	4.24302e-05	yes
FVEG_08792	XM_018897673.1;XM_018897674.1	hypothetical protein FVEG_08792 [Fusarium verticillioides 7600]	0.11134	0.754091	1.36387	5.37098	40.7423	19.3637	8.7276	12.5575	2.89252	7.09771e-07	4.43922e-05	yes
FVEG_03227	XM_018890838.1	hypothetical protein FVEG_03227 [Fusarium verticillioides 7600]	4.67643	9.32515	11.7914	21.8423	38.3003	30.5032	5.69084	5.40023	4.83609	7.34716e-07	4.56985e-05	yes
FVEG_01678	MSTRG.8132.1;MSTRG.8132.2;MSTRG.8132.3;MSTRG.8132.4;MSTRG.8132.5;MSTRG.8132.6;MSTRG.8132.7;MSTRG.8132.8;MSTRG.8132.9;XM_018888683.1	KUP system potassium uptake protein [Fusarium verticillioides 7600]	13.9771	18.7628	6.65885	36.461	10.0596	20.9213	138.246	117.537	36.3931	7.53701e-07	4.66218e-05	yes
FVEG_07427	XM_018896081.1	aldehyde dehydrogenase (NAD+) [Fusarium verticillioides 7600]	1.72893	0.737189	0.63725	1.34087	0.76527	0.358247	7.10038	13.3571	2.78508	7.92081e-07	4.87281e-05	yes
FVEG_12216	MSTRG.5738.1		0.560559	1.18435	0.100234	0.578355	0.105661	0.262426	1.3572	20.2618	2.54861	8.12167e-07	4.96923e-05	yes
FVEG_09728	XM_018898790.1	hypothetical protein FVEG_09728 [Fusarium verticillioides 7600]	47.3227	62.6569	20.5761	75.2443	246.649	239.748	38.7055	36.3212	17.8885	8.7067e-07	5.29838e-05	yes
FVEG_17422	MSTRG.11460.1;XM_018906664.1	ATPase [Fusarium verticillioides 7600]	31.7588	29.1635	63.8481	321.698	570.276	686.179	257.642	225.637	31.2987	9.74671e-07	5.89938e-05	yes
FVEG_03380	XM_018890994.1	hypothetical protein FVEG_03380 [Fusarium verticillioides 7600]	92.3273	53.0169	80.822	240.443	54.7713	174.321	397.603	665.999	472.118	9.81452e-07	5.90866e-05	yes
FVEG_00524	XM_018887027.1	hypothetical protein FVEG_00524 [Fusarium verticillioides 7600]	13.078	8.37372	11.8388	18.4212	10.216	6.84258	64.4457	83.2622	21.8139	1.00037e-06	5.99051e-05	yes
FVEG_10540	XM_018899700.1	hypothetical protein FVEG_10540 [Fusarium verticillioides 7600]	0.298009	0.163754	0.423189	0.786335	2.50645	1.59484	9.80971	9.01573	0.743278	1.03246e-06	6.14997e-05	yes
FVEG_08445	XM_018897336.1	hypothetical protein FVEG_08445 [Fusarium verticillioides 7600]	53.4171	78.3476	176.951	4.98228	17.3037	7.47313	50.2243	30.3297	8.8714	1.10261e-06	6.53323e-05	yes
FVEG_09386	XM_018898374.1	hypothetical protein FVEG_09386 [Fusarium verticillioides 7600]	59.3697	25.9079	33.5046	99.6205	377.841	286.03	22.226	19.5135	88.6687	1.18883e-06	7.00725e-05	yes
FVEG_09773	XM_018898841.1	hypothetical protein FVEG_09773 [Fusarium verticillioides 7600]	5.28172	11.781	21.8405	11.2252	4.92983	2.00892	29.5529	69.5396	60.8361	1.25231e-06	7.343e-05	yes
FVEG_09815	XM_018898892.1	hypothetical protein FVEG_09815 [Fusarium verticillioides 7600]	3.75909	4.42621	10.0142	27.6905	35.5167	38.5697	57.9842	46.7264	21.4344	1.39138e-06	8.11615e-05	yes
FVEG_12540	XM_018901883.1	hypothetical protein FVEG_12540 [Fusarium verticillioides 7600]	0.273753	0.308315	0.252382	0.229118	0.078653	0.090561	1.81032	1.94046	0.50983	1.40741e-06	8.16733e-05	yes
FVEG_12907	XM_018902291.1;MSTRG.11391.2	hypothetical protein FVEG_12907 [Fusarium verticillioides 7600]	19.0502	8.69176	15.7667	55.3832	25.9837	20.9523	98.7137	83.0772	66.9333	1.42723e-06	8.19782e-05	yes
FVEG_07298	MSTRG.9568.1;MSTRG.9568.3;XM_018895898.1;XM_018895899.1;XM_018895900.1;XM_018895901.1;MSTRG.9568.2	nitrate reductase [NADPH] [Fusarium verticillioides 7600]	10.5498	14.7612	13.753	37.5915	33.7906	76.9717	14.4998	12.3718	12.8112	1.42066e-06	8.19782e-05	yes
FVEG_13118	XM_018902497.1	hypothetical protein FVEG_13118 [Fusarium verticillioides 7600]	22.5134	33.8204	27.1787	11.5182	5.90409	16.7064	3.15431	5.22435	5.60539	1.43859e-06	8.22115e-05	yes
FVEG_12238	XM_018901589.1	hypothetical protein FVEG_12238 [Fusarium verticillioides 7600]	11.5747	17.523	9.95425	69.944	94.5159	158.554	153.403	44.7	35.4931	1.46113e-06	8.30777e-05	yes
	MSTRG.11853.1		0.975495	0.895811	0.292753	0.526262	0.266615	0.411202	6.59516	6.02263	1.26897	1.5189e-06	8.59288e-05	yes
FVEG_12993	MSTRG.11443.1		0	0	0	4.45613	1.30143	2.85667	3.51379	1.34096	1.1659	1.57922e-06	8.8452e-05	yes
FVEG_00585	XM_018887147.1	aldehyde dehydrogenase [Fusarium verticillioides 7600]	518.729	306.719	300.478	345.407	78.653	95.88	2701.13	2442.26	469.236	1.57833e-06	8.8452e-05	yes
FVEG_08829	XM_018897714.1	hypothetical protein FVEG_08829 [Fusarium verticillioides 7600]	14.6374	10.4382	8.65151	53.2625	19.0206	21.2652	74.2945	158.303	33.9825	1.60598e-06	8.95053e-05	yes
FVEG_04207	XM_018891973.1	hypothetical protein FVEG_04207 [Fusarium verticillioides 7600]	10.0369	9.34207	11.8214	6.31306	4.74137	2.92978	30.0492	35.4189	15.8414	1.66833e-06	9.25225e-05	yes
FVEG_10923	MSTRG.11534.1;XM_018900086.1	hypothetical protein FVEG_10923 [Fusarium verticillioides 7600]	96.4131	78.2854	51.0939	63.0018	10.9671	5.52729	380.457	417.237	157.794	1.68765e-06	9.3135e-05	yes
FVEG_05862	MSTRG.1999.1		1.13959	0.912664	0.677346	7.25097	5.53839	1.2232	5.98531	14.299	14.4991	1.70769e-06	9.37813e-05	yes
FVEG_01029	XM_018887799.1	oxidoreductase [Fusarium verticillioides 7600]	105.662	112.486	358.634	30.834	34.8752	29.3576	39.235	83.5823	27.0922	1.79373e-06	9.76027e-05	yes
FVEG_13412	XM_018902782.1	hypothetical protein FVEG_13412 [Fusarium verticillioides 7600]	0.923745	0.410343	0.514464	1.11323	1.18815	0.447168	5.27132	11.3326	1.77381	1.79461e-06	9.76027e-05	yes
FVEG_05459	XM_018893689.1;XM_018893690.1;XM_018893691.1	hypothetical protein FVEG_05459 [Fusarium verticillioides 7600]	95.3298	103.729	94.4503	36.2319	19.8393	19.8892	38.9633	26.8145	16.5584	1.8091e-06	9.79173e-05	yes
FVEG_10525	XM_018899683.1	hypothetical protein FVEG_10525 [Fusarium verticillioides 7600]	34.7206	27.0537	6.9971	17.3364	4.9479	6.84783	128.055	109.759	33.3164	1.82565e-06	9.83403e-05	yes
FVEG_06566	XM_018894950.1	homoserine O-acetyltransferase [Fusarium verticillioides 7600]	28.2061	16.1088	10.8492	6.5521	1.56326	1.48327	42.09	91.0655	12.5867	1.91852e-06	0.000102851	yes
FVEG_05208	XM_018893316.1	hypothetical protein FVEG_05208 [Fusarium verticillioides 7600]	6.92055	6.88659	50.6647	6.37738	7.63771	10.5394	0.483234	0.648486	1.89497	1.92849e-06	0.000102895	yes
FVEG_14895	XM_018903930.1;XM_018903931.1	hypothetical protein FVEG_14895 [Fusarium verticillioides 7600]	25.1938	30.8659	17.263	63.3313	19.5776	42.9823	183.938	187.679	65.2369	1.94689e-06	0.000103387	yes
FVEG_02366	XM_018889605.1	hypothetical protein FVEG_02366 [Fusarium verticillioides 7600]	33.5996	26.6055	65.222	149.926	176.759	275.42	82.1845	63.9393	56.7445	2.04885e-06	0.000107577	yes
FVEG_06766	XM_018895179.1;MSTRG.8437.1	hypothetical protein FVEG_06766 [Fusarium verticillioides 7600]	2.41705	1.87843	1.62751	3.62307	3.5999	2.20706	15.0021	20.4161	6.87529	2.05446e-06	0.000107577	yes
FVEG_11731	XM_018901051.1	hypothetical protein FVEG_11731 [Fusarium verticillioides 7600]	16.5676	11.8198	23.2476	17.1501	39.4736	30.5429	2.36054	3.63761	6.55127	2.05003e-06	0.000107577	yes
FVEG_11785;FVEG_17093	XM_018901109.1;MSTRG.9171.1;XM_018906360.1	hypothetical protein FVEG_11785 [Fusarium verticillioides 7600];uncharacterized protein FFUJ_08091 [Fusarium fujikuroi IMI 58289]	0.423658	1.6196	0.333185	7.31908	6.60935	2.40518	6.57387	8.46657	14.8925	2.1026e-06	0.000109588	yes
FVEG_02069	XM_018889173.1;XM_018889175.1	nitrite reductase [NAD(P)H] [Fusarium verticillioides 7600]	7.05949	11.1836	19.9809	17.3155	31.2861	42.9661	3.33127	4.96336	6.81276	2.20298e-06	0.000114291	yes
FVEG_12866	XM_018902245.1	hypothetical protein FVEG_12866 [Fusarium verticillioides 7600]	2.97729	3.56609	6.2596	31.5066	149.776	35.0914	63.51	11.4774	7.08418	2.30746e-06	0.000119162	yes
FVEG_12312	XM_018901663.1	hypothetical protein FVEG_12312 [Fusarium verticillioides 7600]	0.051603	0	0.054818	0.776077	0.048065	0.085196	2.87131	4.60783	0.417019	2.58679e-06	0.000132977	yes
FVEG_13624	XM_018902985.1	hypothetical protein FVEG_13624 [Fusarium verticillioides 7600]	0.429	0.7063	0.342939	0.333632	2.73592	0.934399	10.0002	10.5219	2.42733	2.71768e-06	0.000137818	yes
FVEG_10688	XM_018899846.1	hypothetical protein FVEG_10688 [Fusarium verticillioides 7600]	0.580859	0.12335	0.912625	1.8461	11.4175	6.45983	0.438176	0.533898	1.06851	2.70921e-06	0.000137818	yes
FVEG_17193	rna-FVEG_17193		4.43639	2.82303	1.11075	36.1456	16.4183	71.3355	8.33352	3.22055	12.1048	2.69723e-06	0.000137818	yes
FVEG_07842	XM_018896537.1;XM_018896538.1;MSTRG.3608.3;XM_018896539.1	hypothetical protein FVEG_07842 [Fusarium verticillioides 7600]	9.06913	6.78419	4.21949	21.3876	6.33242	7.63663	50.763	69.0546	17.0772	2.75829e-06	0.00013925	yes
FVEG_06512	XM_018894907.1	hypothetical protein FVEG_06512 [Fusarium verticillioides 7600]	1.53598	0.607685	0.611666	1.12953	0.484671	0.341324	7.44201	10.0406	1.87317	2.90245e-06	0.000145874	yes
FVEG_13549	XM_018902910.1	hypothetical protein FVEG_13549 [Fusarium verticillioides 7600]	18.0201	20.6654	19.1624	39.7387	41.9633	42.4545	6.5045	9.88403	10.5602	2.99831e-06	0.000150022	yes
FVEG_12232	XM_018901584.1	hypothetical protein FVEG_12232 [Fusarium verticillioides 7600]	0	0	0.020668	0.529014	0.27783	0.254198	0.960014	2.01248	0.109748	3.02975e-06	0.000150925	yes
FVEG_09304	XM_018898294.1	hypothetical protein FVEG_09304 [Fusarium verticillioides 7600]	2.10735	1.40923	2.15312	0.252206	0.216005	0.192219	0.760364	0.890979	0.836533	3.20802e-06	0.000157711	yes
FVEG_02146	XM_018889328.1;XM_018889327.1;MSTRG.7687.4	hypothetical protein FOIG_02289 [Fusarium oxysporum f. sp. cubense tropical race 4 54006]	14.8303	15.2966	13.789	4.71431	5.24906	3.53033	24.326	24.0873	19.9474	3.19956e-06	0.000157711	yes
FVEG_13376	XM_018902744.1	hypothetical protein FVEG_13376 [Fusarium verticillioides 7600]	20.976	16.2821	9.11081	29.4403	17.8507	23.5246	80.3412	84.8783	48.6943	3.19419e-06	0.000157711	yes
FVEG_09519	MSTRG.437.1;MSTRG.437.2;MSTRG.437.3;MSTRG.437.4		1374.59	1663.04	589.603	1119.53	494.832	1688.63	179.909	119.604	207.959	3.40437e-06	0.000166636	yes
FVEG_05515	XM_018893751.1;XM_018893752.1	hypothetical protein FVEG_05515 [Fusarium verticillioides 7600]	1.39395	0.980673	1.8539	1.58919	0.371164	0.206953	11.5843	11.0223	2.49415	3.64112e-06	0.000177453	yes
FVEG_17274	XM_018906523.1	hypothetical protein FVEG_17274 [Fusarium verticillioides 7600]	0.127505	0.043968	0.417471	1.90318	13.1625	4.13492	1.84206	1.83287	0.164915	4.05733e-06	0.000196885	yes
FVEG_10926	XM_018900088.1	acid phosphatase [Fusarium verticillioides 7600]	59.7919	96.2172	94.3405	18.8579	15.3367	28.6895	17.0982	33.4065	25.8658	4.09569e-06	0.00019707	yes
FVEG_03092	XM_018890675.1	methyltransferase [Fusarium verticillioides 7600]	11.5106	12.6687	6.30591	19.7069	5.38314	4.50618	72.1472	62.296	28.2847	4.09615e-06	0.00019707	yes
FVEG_11152	XM_018900319.1	hypothetical protein FVEG_11152 [Fusarium verticillioides 7600]	0.400119	0.500139	0.172566	0.568522	0.159122	0.132421	4.11598	2.96599	1.21908	4.14646e-06	0.0001978	yes
FVEG_04017	MSTRG.2873.1;XM_018891703.1	hypothetical protein FVER14953_04017 [Fusarium verticillioides]	70.6058	59.0636	129.056	21.5261	34.5449	47.6365	13.8199	23.1962	13.425	4.13936e-06	0.0001978	yes
FVEG_05579	XM_018893829.1	hypothetical protein FVEG_05579 [Fusarium verticillioides 7600]	10.5654	4.82511	4.19534	20.6434	19.4578	8.83089	38.0766	80.526	20.8596	4.2103e-06	0.000199998	yes
FVEG_00189	XM_018886621.1	2-methylcitrate synthase, mitochondrial [Fusarium verticillioides 7600]	137.517	73.346	28.6901	74.5089	20.0211	26.8341	513.979	306.04	151.423	4.51143e-06	0.000213402	yes
FVEG_13394	XM_018902764.1	hypothetical protein FVEG_13394 [Fusarium verticillioides 7600]	0.035658	0	0	0.064528	0.027823	0.217328	1.35676	1.43324	0.348456	4.54666e-06	0.000214168	yes
FVEG_09867	XM_018898946.1	hypothetical protein FVEG_09867 [Fusarium verticillioides 7600]	10.4717	19.1739	11.0221	31.7943	83.6686	56.6345	5.29623	3.56437	18.8219	4.60308e-06	0.000215923	yes
FVEG_05103	MSTRG.4077.1;MSTRG.4077.2;XM_018893136.1	hypothetical protein FVEG_05103 [Fusarium verticillioides 7600]	14.5645	11.876	10.6437	21.907	10.066	18.876	62.1477	60.8812	31.6408	4.69471e-06	0.000219307	yes
FVEG_08690	XM_018897575.1	hypothetical protein FVEG_08690 [Fusarium verticillioides 7600]	15.3465	10.5888	16.3189	4.97132	3.64753	2.3606	2.45552	3.02147	3.90759	4.85976e-06	0.000226079	yes
FVEG_09411	XM_018898397.1	hypothetical protein FVEG_09411 [Fusarium verticillioides 7600]	1.15398	1.07158	0.72958	0.658487	0.136863	0.202018	4.14177	5.01903	1.99186	4.93493e-06	0.000227694	yes
FVEG_13215	XM_018902593.1	maleylacetoacetate isomerase [Fusarium verticillioides 7600]	36.7018	13.9534	33.35	17.0547	16.9524	6.61666	165.616	121.969	28.5519	4.93423e-06	0.000227694	yes
FVEG_07101	MSTRG.8775.1;MSTRG.8775.2;XM_018895637.1	hypothetical protein FOZG_12779 [Fusarium oxysporum Fo47]	20.1273	15.5694	17.7493	19.0735	5.96555	4.06648	58.8574	88.5869	33.4147	5.01721e-06	0.000230546	yes
FVEG_13653	XM_018903014.1	hypothetical protein FVEG_13653 [Fusarium verticillioides 7600]	75.3371	42.7531	44.582	56.6894	45.9973	34.4956	304.097	353.731	57.9682	5.10864e-06	0.000233793	yes
FVEG_13136	XM_018902514.1	hypothetical protein FVEG_13136 [Fusarium verticillioides 7600]	7.15846	3.53524	1.31196	7.97627	2.51744	2.21383	17.8196	45.7176	13.849	5.22152e-06	0.000237991	yes
FVEG_04164	XM_018891900.1;MSTRG.2709.2;XM_018891901.1;MSTRG.2709.4	hypothetical protein FVEG_04164 [Fusarium verticillioides 7600]	48.5684	40.4119	29.4385	7.23547	13.1328	8.25577	17.4316	17.5002	11.6946	5.27612e-06	0.00023951	yes
FVEG_12541	XM_018901887.1;XM_018901884.1;XM_018901885.1;XM_018901886.1	hypothetical protein FVEG_12541 [Fusarium verticillioides 7600]	3.66271	2.88836	2.25471	3.17795	1.38899	1.18959	17.1336	12.4274	7.2769	5.39729e-06	0.000243356	yes
FVEG_09550	XM_018898563.1	zinc finger protein [Fusarium verticillioides 7600]	93.2049	63.0057	69.9148	155.83	496.004	290.718	82.9163	82.5104	109.921	5.40407e-06	0.000243356	yes
FVEG_10976	MSTRG.9930.1;XM_018900136.1	hypothetical protein FVEG_10976 [Fusarium verticillioides 7600]	0.3256	0.319214	0.840284	0.733142	35.6825	2.57958	2.04023	1.48667	2.01193	5.71754e-06	0.000256447	yes
FVEG_11976	XM_018901304.1	hypothetical protein FVEG_11976 [Fusarium verticillioides 7600]	0.300439	0.093406	0.123445	0.590549	0	0.281547	4.94089	5.80914	1.42867	5.81692e-06	0.000257822	yes
FVEG_07239	MSTRG.9609.1;XM_018895834.1	7-alpha-hydroxysteroid dehydrogenase [Fusarium verticillioides 7600]	20.4619	17.6939	26.2074	43.4635	203.083	105.344	39.3757	48.2755	24.3777	5.80249e-06	0.000257822	yes
FVEG_17625;FVEG_13858	XM_018906864.1;XM_018906865.1;XM_018906866.1;XM_018906867.1;MSTRG.9775.1;XM_018903206.1	hypothetical protein FVEG_17625 [Fusarium verticillioides 7600];CMGC/SRPK protein kinase [Fusarium verticillioides 7600]	3.10718	5.00517	6.63365	8.30333	55.1865	25.8897	6.54005	9.7927	4.28539	5.77976e-06	0.000257822	yes
FVEG_12952	XM_018902333.1	alpha-N-arabinofuranosidase B [Fusarium verticillioides 7600]	0.142982	0.193704	0	2.61153	3.47611	1.05286	0.287255	0.351902	0.293455	5.86383e-06	0.000258882	yes
FVEG_16970	XM_018906203.1;MSTRG.10028.1	CMGC protein kinase [Fusarium verticillioides 7600]	0.0298375	0.408169	0.0638483	1.15361	1.41429	0.113615	3.02691	5.28722	4.10251	5.94985e-06	0.000261654	yes
FVEG_12503	XM_018901845.1	hypothetical protein FVEG_12503 [Fusarium verticillioides 7600]	0.332873	0.583423	0.254034	0	0.023475	0	0.104648	0.047954	0.082932	6.31363e-06	0.000276571	yes
FVEG_03535	XM_018891137.1	hypothetical protein FVEG_03535 [Fusarium verticillioides 7600]	8.86944	3.71249	3.59564	23.858	12.4677	9.18557	46.1232	41.8156	23.4948	6.45316e-06	0.000281588	yes
FVEG_05540	XM_018893781.1	hypothetical protein FVEG_05540 [Fusarium verticillioides 7600]	0.234086	0.097232	0.068869	0.10984	0.075294	0.115543	2.48701	1.76874	0.28667	6.66594e-06	0.000289749	yes
FVEG_01637	XM_018888641.1	cystathionine beta-lyase [Fusarium verticillioides 7600]	20.2759	13.6148	5.87438	18.5998	4.72446	2.79706	71.5369	68.5779	42.2827	6.71453e-06	0.000290739	yes
FVEG_04717	XM_018892572.1;MSTRG.5032.2	hypothetical protein FVEG_04717 [Fusarium verticillioides 7600]	13.1878	29.8881	62.6793	8.03077	2.99697	3.88118	11.9098	12.5999	19.815	6.77867e-06	0.000292392	yes
FVEG_15541	MSTRG.5095.1;XM_018904679.1	hypothetical protein FVEG_15541 [Fusarium verticillioides 7600]	6.17432	6.76575	8.02513	10.5893	5.97667	5.63273	29.1606	30.7013	15.7194	6.86477e-06	0.000294976	yes
	MSTRG.9165.1		0.472205	0.17007	0.163112	2.15776	7.38692	2.40665	0.471106	0.215285	0.379821	6.98049e-06	0.000298808	yes
FVEG_05707	MSTRG.4657.1;XM_018893948.1	hypothetical protein FVEG_05707 [Fusarium verticillioides 7600]	3.12529	3.88103	2.16765	2.98803	3.93648	2.5954	11.7504	13.0418	14.1893	7.10268e-06	0.000302886	yes
FVEG_03097	XM_018890681.1	hypothetical protein FVER14953_03096 [Fusarium verticillioides]	68.9704	113.161	121.334	291.941	194.236	279.972	50.6918	44.3111	78.2929	7.24863e-06	0.000307944	yes
FVEG_05861	XM_018894097.1	hypothetical protein FVEG_05861 [Fusarium verticillioides 7600]	0.790097	2.01094	0.453687	6.39929	7.64316	1.47879	7.33454	16.9804	17.5137	7.39255e-06	0.000312877	yes
FVEG_17221	XM_018906480.1	hypothetical protein FVEG_17221 [Fusarium verticillioides 7600]	0	0	0	1.52259	0	0.288603	0.862105	2.02256	3.36259	7.48237e-06	0.000315493	yes
FVEG_15486	XM_018904614.1	hypothetical protein FVEG_15486 [Fusarium verticillioides 7600]	0.134637	0.122375	0	0.655488	0.82381	0.392917	1.27926	1.83101	3.52945	7.60332e-06	0.000319396	yes
FVEG_09998	XM_018899065.1	hypothetical protein FVEG_09998 [Fusarium verticillioides 7600]	0.134358	0	0.235024	1.67692	0.521585	1.00453	7.74827	15.4758	0.80383	7.64307e-06	0.000319872	yes
FVEG_10530	XM_018899689.1	hypothetical protein FVEG_10530 [Fusarium verticillioides 7600]	0.664685	0.167363	0.362411	1.25524	0.265517	0.254234	4.5758	4.91948	2.24828	7.79778e-06	0.000325139	yes
FVEG_02197	XM_018889396.1	hypothetical protein FVEG_02197 [Fusarium verticillioides 7600]	79.9909	64.5439	68.6737	101.718	246.382	237.255	50.7559	52.9832	48.3788	7.83164e-06	0.000325345	yes
FVEG_13733	XM_018903092.1	hypothetical protein FVEG_13733 [Fusarium verticillioides 7600]	0.390941	1.32427	1.51288	9.96623	6.88229	9.51714	16.0146	12.1055	3.85716	8.05449e-06	0.000333373	yes
FVEG_05668	XM_018893914.1	adenosine deaminase [Fusarium verticillioides 7600]	0.450669	0.221515	0.545013	1.39971	0.413636	0.71134	3.80423	7.13031	1.54641	8.13229e-06	0.000333706	yes
	MSTRG.4656.1		20.0373	23.8252	11.4026	12.4401	19.06	22.7385	58.782	60.8958	77.9723	8.15146e-06	0.000333706	yes
FVEG_11955	XM_018901279.1	catalase [Fusarium verticillioides 7600]	1.71353	1.21414	0.936802	0.42105	0.328933	0.297542	3.81898	8.80825	0.873593	8.14594e-06	0.000333706	yes
FVEG_12656	XM_018902005.1	hypothetical protein FVEG_12656 [Fusarium verticillioides 7600]	0.921528	3.23895	0.50289	5.54261	7.64889	1.85594	7.06646	15.8861	28.9027	8.59839e-06	0.000350727	yes
FVEG_01788	XM_018888782.1	hypothetical protein FVEG_01788 [Fusarium verticillioides 7600]	1.37774	0.602685	0.288992	2.49513	0.874763	0.709531	4.76078	11.1901	4.32166	8.6381e-06	0.000351075	yes
FVEG_04371	XM_018892162.1	hypothetical protein FVEG_04371 [Fusarium verticillioides 7600]	0.148743	0.089011	0.2271	0.27902	1.09973	0.564831	1.90119	2.3305	1.76492	8.90823e-06	0.000360288	yes
FVEG_08011	XM_018896774.1;MSTRG.3793.2	hypothetical protein FVEG_08011 [Fusarium verticillioides 7600]	256.073	520.834	847.129	63.9444	145.992	61.3943	97.5952	231.004	52.2745	8.92878e-06	0.000360288	yes
FVEG_17092	XM_018906359.1	hypothetical protein FVEG_17092 [Fusarium verticillioides 7600]	0.378208	0.256761	0.631438	3.86994	5.36394	2.17972	1.02812	0.766356	0.339106	9.1968e-06	0.000369777	yes
FVEG_10077	XM_018899140.1	hypothetical protein FVEG_10077 [Fusarium verticillioides 7600]	14.8148	113.039	51.1908	19.9613	17.7844	25.2611	5.12788	12.2643	6.47233	9.52056e-06	0.000381432	yes
FVEG_07050	MSTRG.8720.1;MSTRG.8720.2		0.64562	0.0708166	0.0237471	5.66684	0.0733879	8.1159	0.170365	0.00894674	0.0368627	9.58781e-06	0.000382765	yes
FVEG_08671	XM_018897557.1	hypothetical protein FVEG_08671 [Fusarium verticillioides 7600]	0.135896	0.194337	0.17177	1.46476	0.068714	0.408635	4.20563	6.24417	2.37546	9.62543e-06	0.000382909	yes
FVEG_11771	XM_018901091.1	hypothetical protein FVEG_11771 [Fusarium verticillioides 7600]	0.188619	0.16158	0.230969	0.201209	0.145054	0.026969	1.80716	2.00876	1.02382	9.80113e-06	0.000388525	yes
FVEG_01779	XM_018888773.1	hypothetical protein FVEG_01779 [Fusarium verticillioides 7600]	1.12109	1.51714	0.954554	4.72425	4.73427	7.46467	8.38499	12.827	4.97473	9.96462e-06	0.00039362	yes
FVEG_13966	XM_018903306.1	hypothetical protein FVEG_13966 [Fusarium verticillioides 7600]	52.0946	28.9771	22.0136	59.6786	107.875	66.5677	10.4436	19.8623	18.1972	1.05335e-05	0.000414635	yes
FVEG_15463	XM_018904589.1	hypothetical protein FVEG_15463 [Fusarium verticillioides 7600]	0.131179	0	0.090382	0.138288	1.5856	0.30206	5.04048	7.17596	0.38399	1.07551e-05	0.000421883	yes
FVEG_10939	XM_018900102.1	hypothetical protein FVEG_10939 [Fusarium verticillioides 7600]	14.0251	6.91069	0.861524	8.0013	2.26063	1.06119	42.1305	53.7826	30.9596	1.08055e-05	0.000422389	yes
FVEG_12539	XM_018901882.1	hypothetical protein FVEG_12539 [Fusarium verticillioides 7600]	4.82339	2.36773	2.07921	0.918669	0.276738	0.13708	8.55587	8.44292	2.23356	1.09245e-05	0.000425563	yes
FVEG_11956	XM_018901281.1	sulfite oxidase [Fusarium verticillioides 7600]	12.0128	5.8598	4.96347	5.23641	0.541243	0.631721	28.1133	70.3671	6.66527	1.11735e-05	0.000433763	yes
FVEG_01189	XM_018888004.1;XM_018888006.1;XM_018888007.1;XM_018888005.1	hypothetical protein FVEG_01189 [Fusarium verticillioides 7600]	47.9336	20.3791	11.3482	51.6941	135.973	87.0118	22.7456	15.476	15.3944	1.12589e-05	0.000435577	yes
FVEG_03438	XM_018891051.1	hypothetical protein FVER53263_03438 [Fusarium verticillioides]	0.504328	0.129832	0.411997	0.090789	0.069546	0	2.07117	2.58994	0.401695	1.16842e-05	0.000449794	yes
FVEG_02248	MSTRG.7590.1;MSTRG.7590.2;XM_018889456.1;MSTRG.7590.5	hypothetical protein FVEG_02248 [Fusarium verticillioides 7600]	11.2469	30.3232	62.6156	7.29042	11.7098	10.7908	6.72884	7.59675	4.13154	1.17063e-05	0.000449794	yes
FVEG_17434	XM_018906678.1	hypothetical protein FVEG_17434 [Fusarium verticillioides 7600]	1.29963	3.16043	1.05763	6.70991	3.93867	1.68651	13.9562	23.6551	9.90734	1.18659e-05	0.000454376	yes
FVEG_11885	XM_018901206.1	hypothetical protein FVEG_11885 [Fusarium verticillioides 7600]	4.16482	4.06612	2.99173	3.00728	0.044734	1.03306	23.3403	29.0044	10.8837	1.20847e-05	0.000461183	yes
FVEG_12075	MSTRG.5513.1;XM_018901410.1	hypothetical protein FVEG_12075 [Fusarium verticillioides 7600]	6.81684	5.73147	6.7554	6.47873	2.43179	1.31648	27.726	32.162	10.6693	1.21344e-05	0.000461518	yes
FVEG_12006	XM_018901335.1	hypothetical protein FVEG_12006 [Fusarium verticillioides 7600]	32.7386	23.8425	56.7694	15.5594	11.8703	9.57439	75.4181	95.2547	32.166	1.23261e-05	0.000467231	yes
FVEG_02173	MSTRG.7665.1;MSTRG.7665.2		3.09304	16.1305	0.0512959	8.88136	0.261174	64.7932	0	0	0.0904838	1.24678e-05	0.000471015	yes
FVEG_17600	XM_018906838.1	hypothetical protein FVEG_17600 [Fusarium verticillioides 7600]	0.619481	0.311775	1.30726	0.073971	0	0	0.038174	0.038151	0.017698	1.29105e-05	0.000486107	yes
FVEG_04388	XM_018892176.1	hypothetical protein FVEG_04388 [Fusarium verticillioides 7600]	1.66621	1.07849	2.2701	0.930019	0.614632	0.278993	5.80871	8.86327	2.09241	1.34208e-05	0.000500303	yes
FVEG_12505	XM_018901847.1	hypothetical protein FVEG_12505 [Fusarium verticillioides 7600]	1.59952	0.734646	1.36242	0	0.108976	0.078998	0.335142	0.12343	0.172593	1.33421e-05	0.000500303	yes
FVEG_07623	MSTRG.9239.1		1.42604	1.06757	1.47609	2.08645	1.10915	1.15923	8.9394	9.8646	3.44176	1.341e-05	0.000500303	yes
FVEG_13288	XM_018902661.1	hypothetical protein FVEG_13288 [Fusarium verticillioides 7600]	0.284191	0.299558	0.32176	0.866283	0.314833	0.46509	2.31272	3.52561	1.94838	1.3698e-05	0.00050895	yes
FVEG_02409	MSTRG.7402.1;MSTRG.7402.2;XM_018889665.1	hypothetical protein FVEG_02409 [Fusarium verticillioides 7600]	20.4296	65.3127	73.7221	212.543	335.352	498.833	220.434	212.043	133.146	1.40439e-05	0.000520088	yes
FVEG_05859	XM_018894095.1	hypothetical protein FVEG_05859 [Fusarium verticillioides 7600]	1.25794	1.14217	1.20996	0.666115	0.36358	0.023584	5.17203	7.7395	2.45474	1.40977e-05	0.000520366	yes
FVEG_11601	XM_018900919.1	hypothetical protein FVEG_11601 [Fusarium verticillioides 7600]	1.01066	1.91832	4.38506	0.24777	0.233487	0.055331	0.43803	0.824931	0.526172	1.44685e-05	0.000532307	yes
FVEG_02103	XM_018889220.1	hypothetical protein FVEG_02103 [Fusarium verticillioides 7600]	8.42104	5.15181	17.405	4.60154	2.93512	1.3471	27.4343	32.0032	9.41675	1.45297e-05	0.000532818	yes
FVEG_06742	XM_018895151.1	hypothetical protein FVER14953_06742 [Fusarium verticillioides]	21.3377	29.2525	12.8769	15.4059	5.47532	4.82278	71.8593	94.033	22.751	1.47319e-05	0.000538479	yes
FVEG_17369	XM_018906620.1	hypothetical protein FVER53263_12842 [Fusarium verticillioides]	0.086312	0.082145	0.106044	0.201805	0.177201	0	1.4496	2.06089	1.37448	1.49703e-05	0.000545423	yes
FVEG_10377	XM_018899514.1	aldehyde dehydrogenase (NAD+) [Fusarium verticillioides 7600]	33.0152	27.8597	26.7021	11.163	2.73	2.89645	63.0204	37.3992	19.7945	1.50516e-05	0.000546615	yes
FVEG_08540	XM_018897429.1	cytochrome P450 oxidoreductase [Fusarium verticillioides 7600]	2.63901	1.34703	2.73422	1.79431	0.340048	1.03434	11.4953	11.09	4.04968	1.51175e-05	0.000547245	yes
FVEG_11895	XM_018901216.1	hypothetical protein FVEG_11895 [Fusarium verticillioides 7600]	0.172982	0	1.73797	0.018211	0	0	3.93014	4.48314	0.149564	1.52079e-05	0.000548752	yes
FVEG_07114	MSTRG.8789.1;MSTRG.8789.2;XM_018895662.1	hypothetical protein FVEG_07114 [Fusarium verticillioides 7600]	47.7227	35.4145	80.793	330.688	246.043	189.602	394.91	795.681	122.429	1.52741e-05	0.000549379	yes
FVEG_11361	XM_018900590.1;MSTRG.10232.3	hypothetical protein FVEG_11361 [Fusarium verticillioides 7600]	10.496	9.8748	21.6128	53.9319	104.286	24.6796	16.8801	16.1832	18.2588	1.60775e-05	0.000576434	yes
FVEG_07721	XM_018896392.1	alcohol dehydrogenase [Fusarium verticillioides 7600]	0.722525	0.146477	0.044654	0.199478	0	0	3.69898	6.60747	1.04594	1.61399e-05	0.000576836	yes
FVEG_03034	XM_018890602.1	hypothetical protein FOXG_05101 [Fusarium oxysporum f. sp. lycopersici 4287]	192.367	291.195	530.705	84.8762	51.6554	60.8137	178.881	205.847	99.4652	1.62641e-05	0.000579434	yes
FVEG_04044	MSTRG.2845.1;XM_018891739.1	hypothetical protein FVEG_04044 [Fusarium verticillioides 7600]	4.3579	14.0309	88.3751	1.83324	4.17781	1.35528	17.0544	17.3607	12.3213	1.67815e-05	0.000595981	yes
FVEG_06311	XM_018894646.1;XM_018894647.1;XM_018894649.1;XM_018894650.1;XM_018894648.1	hypothetical protein FVEG_06311 [Fusarium verticillioides 7600];hypothetical protein FVER14953_06311 [Fusarium verticillioides]	4.0046	2.22964	2.63536	5.58205	3.57329	3.4163	20.0643	37.3182	2.87413	1.79025e-05	0.000633792	yes
FVEG_01718	XM_018888719.1	hypothetical protein FVEG_01718 [Fusarium verticillioides 7600]	8.41038	5.70824	4.63417	18.5552	18.9654	12.8645	34.5003	47.3348	19.7612	1.81498e-05	0.000640534	yes
FVEG_10938	XM_018900101.1	hypothetical protein FVEG_10938 [Fusarium verticillioides 7600]	9.03068	11.1454	16.8515	27.0133	116.035	66.7232	32.4108	34.5564	17.6798	1.82259e-05	0.000641212	yes
FVEG_05938	XM_018894168.1	hypothetical protein FVEG_05938 [Fusarium verticillioides 7600]	0.58795	0.611723	0.211141	0.494047	0	0.038264	1.02112	5.48857	7.88906	1.83338e-05	0.000642997	yes
FVEG_10085	XM_018899146.1	2-dehydropantoate 2-reductase [Fusarium verticillioides 7600]	15.2928	9.76053	7.53075	8.45743	1.37416	2.14989	44.7008	41.8786	16.627	1.84553e-05	0.000645247	yes
FVEG_08676	XM_018897562.1;MSTRG.11031.2	hypothetical protein FVEG_08676 [Fusarium verticillioides 7600]	2.16977	8.6913	4.34992	10.3072	32.1976	26.0845	3.38746	4.79599	6.53001	1.86123e-05	0.000648723	yes
FVEG_17579	XM_018906822.1	hypothetical protein FVEG_17579 [Fusarium verticillioides 7600]	0.213617	0.575402	0.135337	0.735371	0.023979	0.116517	0.763272	7.35787	3.91386	1.88217e-05	0.000653997	yes
FVEG_03433	XM_018891047.1	hypothetical protein FVEG_03433 [Fusarium verticillioides 7600]	72.3881	46.1554	67.2726	33.1528	45.1222	64.1993	14.2426	17.9188	14.0403	1.89478e-05	0.00065635	yes
FVEG_05963	XM_018894187.1	beta-lactamase [Fusarium verticillioides 7600]	11.644	8.43651	9.39369	13.9968	4.29413	4.18365	43.8357	51.6042	18.5728	1.95684e-05	0.00067577	yes
	MSTRG.2279.1		0.853732	0.882053	0.427272	3.09617	4.4722	2.10626	9.65654	9.85493	3.35992	2.01203e-05	0.000692703	yes
FVEG_13928	MSTRG.9732.1;XM_018903269.1	hypothetical protein FVEG_13928 [Fusarium verticillioides 7600]	2.23505	1.40439	1.44593	3.6633	1.09772	1.26167	10.4994	12.2816	4.28365	2.02686e-05	0.000695682	yes
FVEG_08378	XM_018897269.1	hypothetical protein FVEG_08378 [Fusarium verticillioides 7600]	0.363791	0.154671	0.042085	0.537283	0.099281	0.58715	3.04022	5.72413	1.05654	2.07468e-05	0.000709933	yes
FVEG_02536	MSTRG.7279.1;XM_018889860.1	small nuclear ribonucleoprotein [Fusarium verticillioides 7600]	24.8189	22.1653	39.4295	18.6839	6.09256	5.62261	63.0712	75.0758	38.788	2.183e-05	0.000744735	yes
FVEG_11304;FVEG_11305	XM_018900496.1;MSTRG.10181.2;MSTRG.10181.1;MSTRG.10181.3;XM_018900498.1;XM_018900500.1;XM_018900502.1;XM_018900503.1;XM_018900497.1;XM_018900499.1;XM_018900501.1;XM_018900504.1	hypothetical protein FVEG_11304 [Fusarium verticillioides 7600];hypothetical protein FVEG_11305 [Fusarium verticillioides 7600];hypothetical protein FVER53263_20332 [Fusarium verticillioides]	23.2726	18.0556	19.9142	39.2926	17.6865	21.0642	90.7273	83.667	55.4736	2.25214e-05	0.000766001	yes
FVEG_04161	XM_018891896.1;XM_018891897.1;XM_018891898.1	hypothetical protein FVEG_04161 [Fusarium verticillioides 7600]	4.04448	3.39791	5.55335	4.86015	2.97453	1.3413	13.9439	21.2578	8.67871	2.34818e-05	0.000794481	yes
FVEG_09568	XM_018898588.1;XM_018898589.1	hypothetical protein FVEG_09568 [Fusarium verticillioides 7600]	0.833054	1.31654	1.13184	5.13522	1.03203	1.21665	4.6694	13.2049	9.48537	2.35458e-05	0.000794481	yes
FVEG_12385	XM_018901732.1	phenazine biosynthesis protein [Fusarium verticillioides 7600]	2.65432	1.31143	1.89279	3.18411	1.05445	0.604359	13.0625	17.988	3.43566	2.35705e-05	0.000794481	yes
FVEG_17540;FVEG_17541	XM_018906786.1;XR_001989330.1	hypothetical protein FVEG_17540 [Fusarium verticillioides 7600];hypothetical protein FGSG_04381 [Fusarium graminearum PH-1]	3.46275	1.42415	0.853211	3.90159	1.53716	3.0449	13.3507	21.8422	4.287	2.38907e-05	0.00080287	yes
FVEG_03910	XM_018891578.1;MSTRG.2998.2;MSTRG.2998.3;MSTRG.2998.4	hypothetical protein FVEG_03910 [Fusarium verticillioides 7600]	43.004	43.7494	31.0088	54.869	16.1427	16.1573	140.245	160.051	86.6486	2.42169e-05	0.000811411	yes
FVEG_13179	MSTRG.7164.1;MSTRG.7164.2;XM_018902559.1	hypothetical protein FVER53263_13179 [Fusarium verticillioides]	184.701	173.162	102.744	225.2	154.112	103.309	669.811	682.038	370.618	2.45969e-05	0.000821696	yes
FVEG_10076	XM_018899139.1	hypothetical protein FVEG_10076 [Fusarium verticillioides 7600]	10.1671	5.07937	12.6876	3.84764	2.5396	2.72983	28.2281	48.4668	3.82798	2.51946e-05	0.000839175	yes
FVEG_03599	XM_018891206.1;XM_018891210.1;XM_018891205.1;XM_018891209.1;XM_018891207.1	hypothetical protein FVEG_03599 [Fusarium verticillioides 7600]	0.0716103	0.0578442	0.0389692	1.3696	0.823124	0.115974	0.229664	0.296569	0.0753992	2.5999e-05	0.000863413	yes
FVEG_01551	XM_018888557.1	hypothetical protein FVEG_01551 [Fusarium verticillioides 7600]	0.046012	0.907816	0.266934	0	0	0	0.598236	0.524266	0.046646	2.62161e-05	0.000868063	yes
FVEG_02344	XM_018889581.1	hypothetical protein FVEG_02344 [Fusarium verticillioides 7600]	0.198339	0.776197	0.891792	5.38874	6.44193	15.6426	3.85237	10.0943	1.18716	2.66976e-05	0.000881413	yes
FVEG_12970	XM_018902352.1;MSTRG.11430.2;MSTRG.11430.3;MSTRG.11430.4;XM_018902353.1	hypothetical protein FVEG_12971 [Fusarium verticillioides 7600];hypothetical protein FVEG_12970 [Fusarium verticillioides 7600]	25.0962	26.6703	13.9476	69.9754	27.797	21.9169	99.4666	80.0048	137.247	2.77026e-05	0.000911917	yes
FVEG_11893	XM_018901214.1	alcohol dehydrogenase [Fusarium verticillioides 7600]	32.7684	22.5581	14.9096	26.7059	5.85316	12.6449	110.366	89.0102	39.663	2.82488e-05	0.000927187	yes
FVEG_00178	XM_018886610.1	hypothetical protein FVEG_00178 [Fusarium verticillioides 7600]	0.904362	0.859574	1.37758	0.767695	0.462206	0.291769	5.00534	4.45578	1.84179	2.90263e-05	0.000944388	yes
FVEG_17421	XM_018906662.1;XM_018906663.1	hypothetical protein FVEG_17421 [Fusarium verticillioides 7600]	3.35711	8.59751	8.66163	23.3978	29.9053	26.4948	25.668	27.9893	23.7588	2.89589e-05	0.000944388	yes
FVEG_06101	XM_018894356.1;MSTRG.2169.2	hypothetical protein BFJ66_g2995 [Fusarium oxysporum f. sp. cepae]	12.013	1.93785	1.73166	1.16765	4.52561	3.55825	27.6701	26.4697	14.9884	2.91394e-05	0.000944388	yes
FVEG_17339	XM_018906594.1	hypothetical protein FVEG_17339 [Fusarium verticillioides 7600]	4.63163	4.81716	4.97851	1.93027	0.703438	0.248257	11.5402	13.0635	5.19084	2.91923e-05	0.000944388	yes
FVEG_13391	MSTRG.9838.1		0.280752	0.193967	0.262905	0.543378	13.3521	2.88268	5.29671	6.59883	0.71909	2.89585e-05	0.000944388	yes
FVEG_01731	MSTRG.8014.1;XM_018888736.1	hypothetical protein FVEG_01731 [Fusarium verticillioides 7600]	1.77677	2.8469	17.4109	1.64813	2.56456	0.861415	0.818713	0.742733	0.337452	2.95339e-05	0.0009527	yes
FVEG_11286	XM_018900478.1	hypothetical protein FVEG_11286 [Fusarium verticillioides 7600]	16.6356	26.4513	70.358	9.0795	5.16332	5.64144	24.7001	33.5416	16.8001	3.03035e-05	0.000974734	yes
FVEG_17357	XM_018906611.1	hypothetical protein FVEG_17357 [Fusarium verticillioides 7600]	0.175341	0	0.126232	1.19322	5.55155	2.31529	0.587262	0.600972	0.537796	3.07212e-05	0.000982554	yes
FVEG_11969	XM_018901297.1	3-hydroxybutyrate dehydrogenase [Fusarium verticillioides 7600]	3.38215	1.22804	0.855092	2.7646	1.59079	1.46283	19.9873	16.448	2.47066	3.06394e-05	0.000982554	yes
FVEG_12080	XM_018901415.1	sarcosine oxidase [Fusarium verticillioides 7600]	0.016013	0.087992	0.17071	0.222312	0	0.034535	1.95325	3.2873	0.637618	3.12002e-05	0.000995048	yes
FVEG_06505	XM_018894900.1	hypothetical protein FVEG_06505 [Fusarium verticillioides 7600]	0.073595	0.053911	0.650003	0.388658	0.69898	0.167201	0	0	0	3.22928e-05	0.00102698	yes
FVEG_09112	XM_018898033.1	hypothetical protein FVEG_09112 [Fusarium verticillioides 7600]	130.493	170.991	353.719	49.9419	33.5318	50.3812	95.1162	100.418	49.0408	3.2984e-05	0.00104601	yes
FVEG_04358	XM_018892151.1	hypothetical protein FVEG_04358 [Fusarium verticillioides 7600]	1634.14	1706.17	1124.09	344.931	204.595	343.209	482.929	755.279	701.714	3.40047e-05	0.00107535	yes
FVEG_15889	XM_018905115.1	hypothetical protein FVEG_15889 [Fusarium verticillioides 7600]	3.96523	2.02675	1.17607	2.53988	0.949815	0.703277	10.8392	16.9048	3.56618	3.41141e-05	0.00107579	yes
FVEG_09737	XM_018898800.1	hypothetical protein FOCG_12149 [Fusarium oxysporum f. sp. radicis-lycopersici 26381]	17.9075	8.57304	6.55851	7.76454	3.19627	3.48898	36.3853	35.6417	16.9271	3.47515e-05	0.00109283	yes
FVEG_06567	XM_018894952.1	formamidase [Fusarium verticillioides 7600]	6.432	3.51822	2.82068	2.58249	0.58964	0.814017	11.4229	24.5283	4.27583	3.5048e-05	0.00109908	yes
FVEG_09970	XM_018899039.1	hypothetical protein FVEG_09970 [Fusarium verticillioides 7600]	9.22783	7.96791	4.54518	11.456	37.1604	19.4129	3.93793	5.37812	4.56931	3.51544e-05	0.00109936	yes
FVEG_06291	XM_018894620.1;XM_018894621.1;XM_018894619.1	oxidoreductase [Fusarium verticillioides 7600];oxidoreductase [Fusarium oxysporum f. sp. lycopersici 4287]	25.7304	52.1576	181.942	16.7416	27.0157	28.8871	15.3101	13.1244	20.0687	3.58682e-05	0.00111857	yes
FVEG_03361	XM_018890977.1	hypothetical protein FVEG_03361 [Fusarium verticillioides 7600]	2.18886	1.68626	0.685558	1.41365	0.457987	0.041816	13.1487	13.4684	2.21545	3.73765e-05	0.00116239	yes
FVEG_04389	XM_018892177.1	hypothetical protein FVEG_04389 [Fusarium verticillioides 7600]	0.388701	0.518682	0.075571	1.11094	0	0.256245	3.07173	5.44057	8.72076	3.7545e-05	0.00116441	yes
FVEG_03701	XM_018891322.1	hypothetical protein FVEG_03701 [Fusarium verticillioides 7600]	2.05872	2.94038	1.47605	4.3459	4.78948	3.12714	11.1395	13.6366	9.9427	3.84115e-05	0.00118801	yes
FVEG_12576	XM_018901921.1	hypothetical protein FVEG_12576 [Fusarium verticillioides 7600]	1.38383	0.658422	0.920704	0.961178	0.2746	0.191	5.66084	5.33958	1.88385	3.86882e-05	0.00119244	yes
FVEG_09351;FVEG_09352	XM_018898339.1;MSTRG.7043.1;XM_018898340.1	hypothetical protein FVEG_09351 [Fusarium verticillioides 7600];hypothetical protein FVEG_09352 [Fusarium verticillioides 7600]	11.5237	12.0848	8.79977	5.56748	4.31074	2.89301	23.7491	27.0037	11.3377	3.87666e-05	0.00119244	yes
FVEG_00720	MSTRG.1351.1;MSTRG.1351.2;MSTRG.1351.3		0.932578	13.791	0.463196	18.5439	32.4974	0.867014	0.416398	0.34294	0.376508	3.90606e-05	0.00119821	yes
FVEG_02333	XM_018889570.1	hypothetical protein FVEG_02333 [Fusarium verticillioides 7600]	15.6306	15.2351	13.1629	16.7539	5.95721	6.72745	51.7041	66.8915	23.0625	3.96406e-05	0.0012127	yes
FVEG_05701	XM_018893944.1	hypothetical protein FVEG_05701 [Fusarium verticillioides 7600]	0.938583	0.160233	0.151247	0.204008	0	0.218685	2.77081	5.89874	2.06979	4.12223e-05	0.00125767	yes
FVEG_10029	XM_018899096.1	hypothetical protein FVEG_10029 [Fusarium verticillioides 7600]	0.229041	0.132301	0	1.28898	0.758064	0.357287	3.38387	11.4631	0.205432	4.17734e-05	0.00127104	yes
FVEG_13227	XM_018902603.1	hypothetical protein FVEG_13227 [Fusarium verticillioides 7600]	1.82836	1.43352	2.05248	1.57668	0.491332	0.46033	7.1755	7.01071	3.06094	4.28462e-05	0.00130017	yes
FVEG_03379	XM_018890993.1	hypothetical protein FVEG_03379 [Fusarium verticillioides 7600]	37.9323	10.7945	4.74796	67.0984	8.90347	21.8252	95.7054	156.383	191.95	4.32311e-05	0.00130832	yes
FVEG_11781	XM_018901104.1	hypothetical protein FVEG_11781 [Fusarium verticillioides 7600]	0	0	0.060924	0.313219	1.61071	0.743206	0.13117	0.206213	0.044207	4.3558e-05	0.00131468	yes
FVEG_03121	MSTRG.6057.1;XM_018890715.1	hypothetical protein FVEG_03121 [Fusarium verticillioides 7600]	29.7014	20.3485	13.5074	51.4475	100.421	49.7346	22.5887	20.0106	21.2317	4.38411e-05	0.00131969	yes
FVEG_10818	XM_018899986.1;MSTRG.11611.2	hypothetical protein FVEG_10818 [Fusarium verticillioides 7600]	3.34224	2.54969	3.5119	7.64509	6.86938	7.64275	15.8199	13.9677	11.2347	4.42444e-05	0.00132828	yes
FVEG_09319	XM_018898313.1	hypothetical protein FVEG_09319 [Fusarium verticillioides 7600]	8.69296	6.82139	4.65808	19.281	29.0174	26.2797	28.4889	30.477	20.898	4.44636e-05	0.00133131	yes
FVEG_04585	XM_018892391.1	hypothetical protein FVEG_04585 [Fusarium verticillioides 7600]	0	0	0	0	4.77548	0	20.3917	25.7316	0	4.47525e-05	0.0013364	yes
FVEG_10568	XM_018899730.1	riboflavin biosynthesis protein RibD domain-containing protein [Fusarium verticillioides 7600]	11.4516	9.03438	12.0617	19.8222	4.40328	3.50963	66.9415	77.5895	22.3992	4.75056e-05	0.00141486	yes
FVEG_11958	XM_018901283.1;XM_018901284.1	hypothetical protein FVEG_11958 [Fusarium verticillioides 7600]	7.99711	3.50265	39.5122	0.554931	0.278586	0.224915	17.1298	0.186333	0.805657	4.80994e-05	0.00142877	yes
FVEG_01139	MSTRG.909.1;MSTRG.909.2		0	3.91878	8.40512	0	2.25328	18.7844	0	0	0	4.8517e-05	0.00143738	yes
FVEG_06357	XM_018894711.1	hypothetical protein FVEG_06357 [Fusarium verticillioides 7600]	36.538	132.828	111.43	122.205	128.875	163.733	10.2202	19.6211	40.9175	4.88641e-05	0.00144386	yes
FVEG_10680	XM_018899840.1	hypothetical protein FVEG_10680 [Fusarium verticillioides 7600]	0.224791	0.21969	0.207047	0	0.204866	0.035581	1.33283	2.17959	0.865568	4.90161e-05	0.00144456	yes
FVEG_12222	XM_018901573.1;XM_018901572.1	hypothetical protein FVEG_12222 [Fusarium verticillioides 7600]	0.40641	0.306898	0.173134	0.415111	0.585917	0.138058	1.58266	4.34925	0.798665	4.93883e-05	0.00144855	yes
FVEG_17496;FVEG_13336;FVEG_13337	MSTRG.9788.1;MSTRG.9788.2;MSTRG.9788.3;MSTRG.9788.4;MSTRG.9788.5;MSTRG.9788.6;MSTRG.9788.7;MSTRG.9788.10;MSTRG.9788.8;MSTRG.9788.9;MSTRG.9788.11;MSTRG.9788.12;MSTRG.9788.13;MSTRG.9788.16;MSTRG.9788.18;MSTRG.9788.19;MSTRG.9788.21;MSTRG.9788.22;MSTRG.9788.15;MSTRG.9788.17;MSTRG.9788.20;MSTRG.9788.14;MSTRG.9788.23;MSTRG.9788.24;MSTRG.9788.25;MSTRG.9788.26;MSTRG.9788.27;MSTRG.9788.28;MSTRG.9788.29		109.065	99.4403	49.8192	49.1766	111.118	87.2229	26.5691	13.0725	23.2301	4.94087e-05	0.00144855	yes
FVEG_11396	MSTRG.8862.1		0	3.90384	0	10.6204	6.13355	5.8703	0	0	0	5.08447e-05	0.00148678	yes
FVEG_11189	MSTRG.10075.2;MSTRG.10075.1		19.7563	17.582	1.92138	9.516	6.34755	5.45831	0.314542	0.327119	1.89346	5.17248e-05	0.0015086	yes
FVEG_05723	XM_018893960.1	hypothetical protein FVEG_05723 [Fusarium verticillioides 7600]	2.80066	2.637	1.59365	1.91507	0.782349	0.534998	9.05817	5.898	3.87459	5.28125e-05	0.00153634	yes
FVEG_00996;FVEG_14762	XM_018887756.1;XR_001989282.1	hypothetical protein FVEG_00996 [Fusarium verticillioides 7600];hypothetical protein FGSG_04381 [Fusarium graminearum PH-1]	10.5692	12.705	26.2306	6.2123	3.69283	1.6695	3.85236	4.99599	5.01097	5.38196e-05	0.0015616	yes
FVEG_17320	MSTRG.3463.1;MSTRG.3463.3		0.675443	2.62276	0.192068	3.90446	1.9344	0.516385	4.15722	12.3367	20.4965	5.52166e-05	0.00159802	yes
FVEG_13201	XM_018902579.1	hypothetical protein FVEG_13201 [Fusarium verticillioides 7600]	20.9879	16.1044	12.5913	27.435	14.7337	50.7158	96.6357	102.552	42.4578	5.58912e-05	0.00161339	yes
FVEG_01416	XM_018888368.1;MSTRG.605.2	aromatic amino acid aminotransferase I [Fusarium verticillioides 7600]	33.3575	24.7467	18.006	32.5632	20.1153	5.9697	71.5251	96.069	82.7765	5.63621e-05	0.00162283	yes
FVEG_07672	XM_018896348.1	hypothetical protein FVEG_07672 [Fusarium verticillioides 7600]	0.389572	0.572558	0.283739	0.62044	0.401908	0.315157	1.98702	2.24145	1.40379	5.68335e-05	0.00163222	yes
FVEG_13270	XM_018902644.1	hypothetical protein FVEG_13270 [Fusarium verticillioides 7600]	0.468335	0.370449	0.101249	0.624175	2.45637	0.168091	4.74943	8.13897	1.43922	5.73247e-05	0.00164214	yes
FVEG_15677	XM_018904869.1	hypothetical protein FVEG_15677 [Fusarium verticillioides 7600]	23.9933	68.3471	40.0991	14.4103	11.3503	20.5534	9.48103	15.2172	10.9643	5.81702e-05	0.00165928	yes
FVEG_17444	MSTRG.7240.1;MSTRG.7240.2		27.6502	18.1755	40.7691	15.1554	7.40828	6.02241	59.6454	61.044	24.2978	5.82179e-05	0.00165928	yes
FVEG_17192	rna-FVEG_17192		2.63112	0.68845	2.32551	28.5192	22.5412	53.3252	10.3992	0.879627	9.69776	5.99115e-05	0.00170324	yes
FVEG_15882	XM_018905108.1	hypothetical protein FVEG_15882 [Fusarium verticillioides 7600]	0.415236	0.8787	0.327405	1.47393	0.786256	0.470049	2.25613	2.85755	5.80985	6.01837e-05	0.00170667	yes
FVEG_15473	XM_018904599.1	hypothetical protein FVEG_15473 [Fusarium verticillioides 7600]	1.44834	0.458427	0.627144	0.675684	0.335298	0.350217	3.5618	4.57827	1.86417	6.16972e-05	0.00174519	yes
FVEG_10716	MSTRG.11682.1;XM_018899879.1	hypothetical protein FVEG_10716 [Fusarium verticillioides 7600]	65.7628	260.121	242.876	147.442	94.118	149.552	18.1843	40.897	46.1994	6.22799e-05	0.00175483	yes
FVEG_05301	MSTRG.4281.1;XM_018893465.1	hypothetical protein FVEG_05301 [Fusarium verticillioides 7600]	27.5957	7.08241	2.32315	6.36864	3.41704	2.17562	69.2598	33.6538	15.1734	6.23498e-05	0.00175483	yes
FVEG_03900	XM_018891567.1	hypothetical protein FVEG_03900 [Fusarium verticillioides 7600]	0.932493	0.751093	0.779766	0	0	0.126799	3.32929	0.804766	1.94257	6.25827e-05	0.001757	yes
FVEG_13768	XM_018903123.1;MSTRG.10838.2	hypothetical protein FVEG_13768 [Fusarium verticillioides 7600]	0.398437	0.875503	1.34432	0.298086	0.192107	0.394299	3.34755	6.05151	0.755171	6.27473e-05	0.00175724	yes
FVEG_16796	XM_018906030.1	hypothetical protein FVEG_16796 [Fusarium verticillioides 7600]	3.50707	6.28418	20.67	0.369931	1.44151	0.973493	0.330359	2.44536	0.176392	6.36986e-05	0.00177945	yes
FVEG_10246	XM_018899310.1	hypothetical protein FVEG_10246 [Fusarium verticillioides 7600]	0.438123	0.672397	0.345987	4.13035	0.828422	0.157713	3.71516	5.82645	11.3443	6.42608e-05	0.00179071	yes
FVEG_04481	XM_018892264.1	serine/threonine protein kinase [Fusarium verticillioides 7600]	1.39205	1.48333	1.40491	3.69188	3.41351	1.97852	5.88129	9.53698	5.93851	6.5219e-05	0.00181293	yes
FVEG_13989	XM_018903327.1	hypothetical protein FVEG_13989 [Fusarium verticillioides 7600]	6.06363	6.44099	8.24352	14.5104	55.416	30.9553	8.63582	10.1733	14.8209	6.84976e-05	0.00189938	yes
FVEG_01696	XM_018888697.1	hypothetical protein FVEG_01696 [Fusarium verticillioides 7600]	9.69595	7.53591	4.76248	9.28265	0.386956	1.56292	61.5717	46.8635	15.4862	6.89455e-05	0.0019071	yes
	MSTRG.11459.1		0.659571	0	0	5.56772	12.3427	7.41128	0.728177	1.72612	1.26001	7.0532e-05	0.0019462	yes
FVEG_10970	XM_018900131.1	hypothetical protein FVEG_10970 [Fusarium verticillioides 7600]	0.582431	0.257985	0.151274	0.355361	0.019689	0.035189	2.76296	2.35558	0.852034	7.08063e-05	0.00194899	yes
FVEG_02437	XM_018889693.1	hypothetical protein FVEG_02437 [Fusarium verticillioides 7600]	1.24809	0.74301	0.804453	1.14222	0.380569	0.596353	5.21212	5.81478	1.22684	7.21716e-05	0.00198173	yes
FVEG_02256	XM_018889465.1	hypothetical protein FVEG_02256 [Fusarium verticillioides 7600]	0.248468	0.076254	0.312255	1.33554	0.730518	1.17804	2.7399	1.99205	2.04953	7.26484e-05	0.00198997	yes
FVEG_06280	MSTRG.2350.1;XM_018894604.1	hypothetical protein FVEG_06280 [Fusarium verticillioides 7600]	5.27288	4.52245	3.03176	6.1035	23.6392	17.2338	2.24408	2.57026	5.57204	7.38457e-05	0.00201785	yes
FVEG_15334	MSTRG.3142.1;MSTRG.3142.2		23.0172	22.2049	22.843	36.5065	14.2815	26.9494	86.7567	95.5143	45.9972	7.55525e-05	0.00204957	yes
FVEG_15954	MSTRG.8541.1;XM_018905182.1	hypothetical protein FVEG_15954 [Fusarium verticillioides 7600]	2.60544	2.53182	2.2651	2.24481	1.17338	2.0378	8.33756	7.86296	7.99148	7.54111e-05	0.00204957	yes
FVEG_11400	XM_018900652.1;XM_018900653.1	coproporphyrinogen III oxidase [Fusarium verticillioides 7600]	24.5489	93.4083	17.9092	197.889	20.5025	321.15	18.7519	18.2936	25.9677	7.54562e-05	0.00204957	yes
FVEG_00240	XM_018886670.1;XM_018886671.1	hypothetical protein FVEG_00240 [Fusarium verticillioides 7600]	7.07619	4.75198	5.83672	4.96342	3.32197	3.36927	21.2417	25.4263	6.71133	7.76766e-05	0.00210212	yes
FVEG_08292	XM_018897184.1	hypothetical protein FVEG_08292 [Fusarium verticillioides 7600]	1.37031	1.62658	2.90052	0.420047	0.20436	0.183052	0.045216	0.416407	0.112465	7.83409e-05	0.00210996	yes
FVEG_11793	XM_018901117.1	hypothetical protein FVEG_11793 [Fusarium verticillioides 7600]	0.084193	0.090581	0.089201	0.022634	0	0	0.634386	0.870724	0.128825	7.81797e-05	0.00210996	yes
FVEG_09981	MSTRG.10705.1;XM_018899049.1	hypothetical protein FVEG_09981 [Fusarium verticillioides 7600]	0.11751	0.408456	2.04299	5.31553	21.0747	11.479	7.19153	6.20982	2.12476	7.87308e-05	0.0021154	yes
FVEG_12920	XM_018902303.1	hypothetical protein FVER53263_12920 [Fusarium verticillioides]	1.10467	0.609263	0.540359	2.32212	0.281761	0.132482	10.1072	11.131	1.61871	7.95719e-05	0.00212784	yes
FVEG_03700	XM_018891321.1	hypothetical protein FVEG_03700 [Fusarium verticillioides 7600]	0.712325	0.781395	0.564314	0.978226	1.97225	0.941453	4.905	5.11903	2.70326	7.95482e-05	0.00212784	yes
FVEG_13836	XM_018903183.1	hypothetical protein FVEG_13836 [Fusarium verticillioides 7600]	0.12236	0.029431	0	0	0	0	0.844638	1.72577	0	8.15135e-05	0.00216945	yes
FVEG_04765;FVEG_15536;FVEG_04766;FVEG_15537	XM_018892652.1;MSTRG.5086.1;MSTRG.5086.3;MSTRG.5086.4;XM_018892653.1;XM_018904673.1;XM_018904674.1	hypothetical protein FVEG_04765 [Fusarium verticillioides 7600];hypothetical protein FVEG_04766 [Fusarium verticillioides 7600];hypothetical protein FVEG_15536 [Fusarium verticillioides 7600];hypothetical protein FVEG_15537 [Fusarium verticillioides 7600]	69.4206	5.62905	12.073	7.30933	6.30327	7.04424	5.08807	4.47616	5.54441	8.14707e-05	0.00216945	yes
FVEG_16956	XM_018906192.1	hypothetical protein FVEG_16956 [Fusarium verticillioides 7600]	0.229537	0.509728	0.210697	1.71943	0.915554	0.557278	1.27801	2.37282	4.46415	8.2522e-05	0.00219111	yes
FVEG_11685	MSTRG.9129.1;XM_018901007.1;XM_018901008.1;XM_018901006.1;MSTRG.9129.5;MSTRG.9129.6;MSTRG.9129.7;MSTRG.9129.8;MSTRG.9129.9;MSTRG.9129.10	hypothetical protein FVEG_11685 [Fusarium verticillioides 7600]	3.27145	4.84731	2.15649	8.40877	28.6849	7.15446	4.41484	3.55668	5.6472	8.2792e-05	0.00219311	yes
FVEG_12076	XM_018901411.1	hypothetical protein FVEG_12076 [Fusarium verticillioides 7600]	6.85729	2.79813	7.18505	10.0532	7.10078	2.04638	33.2997	35.6639	15.6373	8.31793e-05	0.0021982	yes
FVEG_00479	XM_018886979.1	hypothetical protein FVEG_00479 [Fusarium verticillioides 7600]	58.9169	44.5352	20.605	37.3092	6.81348	10.9298	170.443	159.77	41.9512	8.3536e-05	0.00220245	yes
FVEG_01545	XM_018888551.1;MSTRG.8202.2	hypothetical protein FVER53263_01545 [Fusarium verticillioides]	19.1395	21.767	24.1112	9.37862	0.600604	0.799723	18.368	71.1116	45.9735	8.45405e-05	0.00222373	yes
FVEG_09677	XM_018898731.1	hypothetical protein FVEG_09677 [Fusarium verticillioides 7600]	4.03682	6.16249	13.7954	15.3691	57.2127	23.4744	8.14006	6.5853	10.0081	8.6663e-05	0.00227425	yes
FVEG_13213	XM_018902591.1	oxidoreductase [Fusarium verticillioides 7600]	40.2868	22.7098	45.913	180.033	158.26	69.6506	144.373	143.674	108.26	8.90448e-05	0.00233132	yes
FVEG_02516	XM_018889799.1	hypothetical protein FVEG_02516 [Fusarium verticillioides 7600]	0.850182	0.634108	0.258917	1.26881	0.734114	0.298446	2.78449	6.79037	2.15694	9.02432e-05	0.00235721	yes
FVEG_13660	MSTRG.10756.1;XM_018903024.1	hypothetical protein FVEG_13660 [Fusarium verticillioides 7600]	2.57844	2.26227	1.14161	1.9506	1.6174	1.30485	8.14287	11.3217	3.59986	9.19128e-05	0.00239527	yes
FVEG_12679	MSTRG.3448.1;XM_018902021.1;XM_018902022.1	hypothetical protein FVEG_12679 [Fusarium verticillioides 7600]	17.8376	18.0296	10.9066	11.2509	3.55327	6.87155	41.4125	38.4431	22.4513	9.44127e-05	0.00245473	yes
FVEG_10614	XM_018899778.1	hypothetical protein FVEG_10614 [Fusarium verticillioides 7600]	4.90045	8.35812	4.55508	2.09978	0.781881	0.42166	0.62452	0.465499	1.81598	9.53361e-05	0.00247303	yes
FVEG_03392	XM_018891007.1	hypothetical protein FVEG_03392 [Fusarium verticillioides 7600]	0.315488	0.170808	0.314912	4.43823	2.42119	0.737285	0.184903	0.549735	0.32368	9.80078e-05	0.00253649	yes
FVEG_00373	XM_018886823.1	malate dehydrogenase (oxaloacetate-decarboxylating) [Fusarium verticillioides 7600]	10.9037	10.4067	23.8239	3.51684	5.53906	4.60608	4.14894	5.20053	2.73923	9.86532e-05	0.00254733	yes
FVEG_05005	XM_018892993.1	hypothetical protein FVEG_05005 [Fusarium verticillioides 7600]	16.5859	10.7524	10.3392	5.88721	5.59195	2.32476	26.2724	25.4508	12.8741	9.97785e-05	0.0025705	yes
FVEG_01584	XM_018888585.1	hypothetical protein FVEG_01584 [Fusarium verticillioides 7600]	24.6952	17.3441	20.3295	8.483	2.30442	2.01265	7.47917	6.74168	7.00966	0.000102122	0.00262485	yes
FVEG_05864	XM_018894100.1	hypothetical protein FVEG_05864 [Fusarium verticillioides 7600]	0.040214	0.227911	0.21666	1.25999	2.38386	0.238325	1.56153	4.74242	4.14052	0.000103244	0.00264765	yes
FVEG_04485	XM_018892268.1	enoyl-CoA hydratase [Fusarium verticillioides 7600]	5.50943	5.10466	3.6565	5.12481	1.35194	0.914289	22.6461	19.6222	8.79192	0.000103641	0.00265179	yes
FVEG_09532	XM_018898543.1	hypothetical protein FVEG_09532 [Fusarium verticillioides 7600]	46.1896	42.8919	54.9851	111.186	488.241	109.259	104.295	92.677	84.4359	0.000106392	0.00271602	yes
FVEG_09430	XM_018898414.1	hypothetical protein FVER53263_09430 [Fusarium verticillioides]	0.227951	0.072429	0	1.04306	0.11328	0.083509	3.14271	3.39524	1.29276	0.000109641	0.00279261	yes
FVEG_11923	XM_018901248.1	hypothetical protein FVEG_11923 [Fusarium verticillioides 7600]	10.7293	23.8064	51.0189	17.5302	32.4618	28.4983	6.84931	5.08605	3.11512	0.000110934	0.00281917	yes
FVEG_08936	XM_018897825.1	hypothetical protein FVEG_08936 [Fusarium verticillioides 7600]	16.2378	11.4436	8.13318	29.2771	12.2761	15.5314	48.0299	91.226	24.478	0.000114136	0.00289401	yes
FVEG_02119	XM_018889267.1	hypothetical protein FVEG_02119 [Fusarium verticillioides 7600]	3.64376	3.18617	2.01826	3.46617	17.8307	3.07765	12.2072	43.965	16.9501	0.000114435	0.00289507	yes
FVEG_09588	XM_018898616.1;XM_018898617.1	hypothetical protein FVER53590_09588 [Fusarium verticillioides]	22.7807	15.9893	9.45349	17.9978	2.6079	4.81924	75.5098	71.5383	18.7953	0.000119896	0.00302183	yes
FVEG_05539	XM_018893780.1	hypothetical protein FVEG_05539 [Fusarium verticillioides 7600]	0.319966	0.931658	1.12621	4.30441	0.804052	2.30011	12.8873	6.20445	3.94817	0.000119982	0.00302183	yes
FVEG_06975	MSTRG.8629.1;XM_018895451.1	hypothetical protein FVEG_06975 [Fusarium verticillioides 7600]	9.2106	7.36987	14.7995	9.16497	8.96091	2.10612	24.6883	48.6657	20.4211	0.000122523	0.00307893	yes
FVEG_05537	XM_018893778.1	hypothetical protein FVEG_05537 [Fusarium verticillioides 7600]	0.306885	0.156427	0.215605	0.206944	0.128342	0.148	1.37551	0.910001	0.382409	0.000125329	0.00311469	yes
FVEG_16877	XM_018906114.1	hypothetical protein FVEG_16877 [Fusarium verticillioides 7600]	1.05023	1.22814	0.25905	2.67195	0.118332	0.554534	3.84251	14.4871	6.03727	0.000125313	0.00311469	yes
FVEG_05967	XM_018894191.1	protein qutG [Fusarium verticillioides 7600]	1.36674	0.806228	1.22462	1.05735	1.90073	1.22777	9.0393	6.04891	2.55884	0.00012464	0.00311469	yes
FVEG_03144	XM_018890742.1;MSTRG.6036.1	inorganic pyrophosphatase [Fusarium verticillioides 7600]	33.9974	15.9684	26.0049	12.0028	4.19337	5.46404	64.5585	42.6555	16.2612	0.00012435	0.00311469	yes
FVEG_08931	XM_018897819.1	hypothetical protein FVER14953_08930 [Fusarium verticillioides]	14.5883	16.8883	20.8406	14.5228	8.55138	7.28655	53.6628	68.7098	21.5649	0.000124999	0.00311469	yes
FVEG_16429	XM_018905662.1	hypothetical protein FVEG_16429 [Fusarium verticillioides 7600]	6.2671	9.1347	12.5837	5.99216	2.91246	2.97571	26.8958	31.3781	7.84653	0.000129608	0.00321395	yes
FVEG_17699	XM_018906927.1	hypothetical protein FVEG_17699 [Fusarium verticillioides 7600]	0	0	0	0.544516	0.117084	0	1.2704	1.60345	0.12118	0.000133842	0.00331163	yes
FVEG_13497	XM_018902866.1	hypothetical protein FVEG_13497 [Fusarium verticillioides 7600]	0.04743	0.081577	0	0	0.058282	0.265836	1.64168	2.49971	0.837158	0.00013591	0.00334809	yes
FVEG_10739	XM_018899905.1	hypothetical protein FVEG_10739 [Fusarium verticillioides 7600]	1.06162	3.13189	0.481802	3.54731	1.16363	0.880305	9.98635	7.72132	10.2813	0.000135718	0.00334809	yes
FVEG_12678	XM_018902020.1	hypothetical protein FVEG_12678 [Fusarium verticillioides 7600]	6.60928	4.17522	2.42706	13.9746	4.01394	9.21613	16.575	47.6317	10.6736	0.000136274	0.00334972	yes
FVEG_17432	MSTRG.11473.1;XM_018906676.1	hypothetical protein FVEG_17432 [Fusarium verticillioides 7600]	4.25652	9.27654	2.38231	6.53582	4.87651	2.4311	19.761	37.4856	15.0959	0.000139085	0.00341137	yes
FVEG_01695	XM_018888696.1	hypothetical protein FVEG_01695 [Fusarium verticillioides 7600]	1.43276	1.11798	1.01116	1.38654	0.070636	0.584597	9.07503	6.76399	2.04744	0.000140271	0.00343298	yes
FVEG_13014	XM_018902396.1	hypothetical protein FVEG_13014 [Fusarium verticillioides 7600]	11.9619	6.34347	4.04936	3.12847	1.09755	0.255193	1.32997	1.11979	1.07004	0.000142809	0.00348009	yes
FVEG_06580	XM_018894964.1	hypothetical protein FVEG_06580 [Fusarium verticillioides 7600]	5.80854	4.48553	2.95721	5.70668	0.925486	3.15421	16.1637	19.7561	12.4269	0.000142814	0.00348009	yes
FVEG_17608	XM_018906848.1	hypothetical protein FVEG_17608 [Fusarium verticillioides 7600]	22.4299	19.2729	21.9978	9.85281	9.83122	4.9316	39.5799	58.9401	17.9836	0.000145351	0.00352308	yes
FVEG_04643;FVEG_15522	MSTRG.4962.1;XM_018904655.1;XM_018892462.1	hypothetical protein FVEG_15522 [Fusarium verticillioides 7600];hypothetical protein FVEG_04643 [Fusarium verticillioides 7600]	5.2291	5.07827	5.32944	14.4226	10.5507	4.8332	19.4509	24.9251	19.6684	0.000145721	0.00352308	yes
FVEG_03205	XM_018890810.1	hypothetical protein FVER53263_03205 [Fusarium verticillioides]	0.510534	0.175413	0.17568	0.505291	0.521617	0.346864	1.41102	2.30902	1.26512	0.00014583	0.00352308	yes
FVEG_08899	XM_018897780.1	hypothetical protein FOXB_04373 [Fusarium oxysporum Fo5176]	170.024	209.92	164.411	54.2993	66.4576	91.2537	57.7653	61.0566	63.7874	0.000145485	0.00352308	yes
FVEG_07662	XM_018896338.1	hypothetical protein FVEG_07662 [Fusarium verticillioides 7600]	46.5737	60.6955	36.9566	31.3966	32.4411	49.489	122.407	139.59	91.2851	0.000146323	0.00352742	yes
FVEG_00035	XM_018886468.1;XM_018886469.1	hypothetical protein FVEG_00035 [Fusarium verticillioides 7600]	0.460878	0.948136	0.077059	1.22465	0.468945	0.107527	4.45917	6.00386	2.35576	0.000148234	0.00356584	yes
FVEG_06587	XM_018894970.1	MFS transporter, SP family, general alpha glucoside:H+ symporter [Fusarium verticillioides 7600]	0.57563	0.395313	0.561756	0.733484	0.281627	0.120301	3.71934	2.92083	0.961487	0.000148841	0.00357281	yes
FVEG_01912	XM_018888932.1	hypothetical protein FVEG_01912 [Fusarium verticillioides 7600]	45.6919	40.1851	30.4864	43.4929	6.80495	7.47839	163.07	150.143	51.0139	0.00014934	0.00357716	yes
FVEG_08978	XM_018897875.1;MSTRG.6707.2;MSTRG.6707.3;MSTRG.6707.4;XM_018897876.1	hypothetical protein FVEG_08978 [Fusarium verticillioides 7600]	20.1074	36.0136	40.8371	31.8083	56.8937	46.9848	152.553	205.926	45.6021	0.000154694	0.00369755	yes
FVEG_01332	MSTRG.701.1;XM_018888254.1	hypothetical protein FVEG_01332 [Fusarium verticillioides 7600]	45.2577	45.7912	49.1642	17.1617	13.3945	17.9287	16.4893	15.4566	23.9053	0.000157291	0.00375166	yes
FVEG_04678	XM_018892517.1	hypothetical protein FVEG_04678 [Fusarium verticillioides 7600]	21.7158	16.315	28.3382	26.5955	32.1818	21.2986	60.7133	124.143	40.9821	0.000157729	0.00375415	yes
FVEG_09686	XM_018898741.1	hypothetical protein FVEG_09686 [Fusarium verticillioides 7600]	1.84668	2.01046	2.54386	0.695356	0.620803	0.784649	3.58535	4.41536	2.49533	0.000163281	0.00387809	yes
FVEG_10261	XM_018899331.1	hypothetical protein FVEG_10261 [Fusarium verticillioides 7600]	1.65131	0.954068	1.28695	1.38948	0.881145	0.412404	4.46388	7.22037	2.37119	0.00016433	0.00389479	yes
FVEG_15466	XM_018904592.1	hypothetical protein FVEG_15466 [Fusarium verticillioides 7600]	0.169394	1.32539	0.107693	1.56245	0.576548	0.446139	2.44962	9.55309	5.39734	0.000165002	0.0039025	yes
FVEG_12048	XM_018901376.1	hypothetical protein FVEG_12048 [Fusarium verticillioides 7600]	14.3642	15.7079	20.1235	6.73103	3.41977	3.74987	37.1339	33.9757	10.6577	0.000165713	0.0039111	yes
FVEG_07457	MSTRG.9399.1		5.27276	4.65494	4.69431	8.79909	33.0389	27.0512	1.18947	2.78396	8.54134	0.000167409	0.00394286	yes
FVEG_13006	MSTRG.11453.1;XM_018902390.1	uncharacterized protein Y057_1183 [Fusarium fujikuroi]	0.890858	1.52308	1.83361	3.66655	26.482	8.27059	4.98557	5.28616	1.20297	0.000171473	0.00403016	yes
FVEG_11142	XM_018900309.1	hypothetical protein FVER53263_11142 [Fusarium verticillioides]	4.20144	3.26916	1.91129	10.7389	13.3792	8.18202	0.33256	0.538648	3.1923	0.000174901	0.00410011	yes
FVEG_10773	XM_018899941.1;XM_018899942.1	cytochrome P450 55A1 [Fusarium oxysporum f. sp. conglutinans race 2 54008]	40.4735	152.601	170.816	318.17	714.133	675.503	215.098	189.389	232.388	0.000175178	0.00410011	yes
FVEG_11376	MSTRG.10264.1;XM_018900614.1;XM_018900615.1	hypothetical protein FVEG_11376 [Fusarium verticillioides 7600]	130.354	123.518	101.035	227.414	636.455	402.619	142.899	102.589	158.98	0.000176119	0.00411359	yes
FVEG_00110	XM_018886544.1	hypothetical protein FVEG_00110 [Fusarium verticillioides 7600]	2.55514	1.18224	1.08942	1.35278	0	0.677294	14.3565	9.36619	4.90032	0.000178416	0.00415861	yes
FVEG_15302	XM_018904428.1;XM_018904429.1;MSTRG.3238.3	hypothetical protein FVEG_15302 [Fusarium verticillioides 7600]	0.926186	1.78288	6.14922	8.85869	44.5715	27.3904	21.6399	17.5725	6.29447	0.000180285	0.00416767	yes
FVEG_05001;FVEG_15584	XM_018892988.1;MSTRG.5221.1;XM_018904745.1	hypothetical protein FVEG_05001 [Fusarium verticillioides 7600];hypothetical protein FVEG_15584 [Fusarium verticillioides 7600]	43.0466	42.5962	48.5049	28.1925	14.773	14.6038	83.442	82.9181	48.9784	0.000179627	0.00416767	yes
FVEG_07236	XM_018895831.1;MSTRG.9612.1;MSTRG.9612.2	hypothetical protein FVEG_07236 [Fusarium verticillioides 7600]	0	1.47188	14.2578	0	0.299539	6.27132	0	0	0	0.00017945	0.00416767	yes
FVEG_13338	XM_018902709.1	hypothetical protein FVEG_13338 [Fusarium verticillioides 7600]	18.8682	12.4754	9.91133	11.8922	4.77573	3.91049	26.5697	45.1226	22.2249	0.00018005	0.00416767	yes
FVEG_00634	XM_018887206.1	hypothetical protein FOWG_06750 [Fusarium oxysporum f. sp. lycopersici MN25]	57.9688	88.504	170.222	40.651	67.0855	65.5009	15.958	29.1166	30.1224	0.00018321	0.00421841	yes
FVEG_16175	XM_018905412.1	hypothetical protein FVEG_16175 [Fusarium verticillioides 7600]	1.67529	0.900665	1.90522	1.45184	0.201947	0.249236	6.0733	9.72362	1.72986	0.00018323	0.00421841	yes
FVEG_15274	XM_018904398.1	hypothetical protein FVEG_15274 [Fusarium verticillioides 7600]	0.303443	0.118236	0.127508	0.22597	0.059214	0.040729	0.99087	1.27598	0.458611	0.000184875	0.0042476	yes
FVEG_06023;FVEG_15792	XM_018894247.1;MSTRG.2094.2;XM_018904984.1	hypothetical protein FVER53263_06023 [Fusarium verticillioides];hypothetical protein FVEG_15792 [Fusarium verticillioides 7600]	1.87923	0.835379	1.4727	1.33655	0.989491	0.715069	4.64169	5.94118	4.41988	0.000186019	0.00425938	yes
FVEG_09465	XM_018898448.1	hypothetical protein FVEG_09465 [Fusarium verticillioides 7600]	9.06177	9.57563	10.83	7.7042	1.07668	0.820291	24.8592	38.3783	15.4988	0.000186145	0.00425938	yes
FVEG_07258	XM_018895849.1	SulP family sulfate permease [Fusarium verticillioides 7600]	14.5288	11.2618	11.4436	44.3597	37.418	37.8279	11.5676	26.7762	16.4826	0.000187895	0.0042907	yes
FVEG_00842	XM_018887498.1	phosphoglucomutase [Fusarium verticillioides 7600]	58.4305	48.9256	38.2492	38.2169	9.3673	15.439	134.996	125.294	47.6235	0.000188281	0.00429083	yes
FVEG_17530	XM_018906776.1	hypothetical protein FVEG_17530 [Fusarium verticillioides 7600]	11.5406	22.8711	27.9724	7.64811	10.5681	10.581	1.12602	4.12902	4.62874	0.000191116	0.00434663	yes
FVEG_17077	XM_018906345.1	hypothetical protein FVEG_17077 [Fusarium verticillioides 7600]	4.99984	11.8782	5.38423	1.04713	1.71553	0.747941	4.72286	5.88447	2.47497	0.000195575	0.00443907	yes
FVEG_05526	XM_018893764.1;XM_018893765.1	hypothetical protein FVER53263_05526 [Fusarium verticillioides]	1681.62	1279.44	1081.85	386.212	495.043	643.053	363.726	414.253	342.684	0.00019787	0.00448214	yes
FVEG_04561	XM_018892353.1	hypothetical protein FVEG_04561 [Fusarium verticillioides 7600]	163.124	232.654	145.602	118.138	234.132	259.242	23.6202	21.6841	81.901	0.000201373	0.00455233	yes
FVEG_02733	XM_018890179.1	hypothetical protein FVEG_02733 [Fusarium verticillioides 7600]	0.862599	1.63312	1.23152	9.50222	5.20329	2.30706	5.7475	5.18019	14.8928	0.000202339	0.00456498	yes
FVEG_12856	XM_018902236.1	hypothetical protein FVEG_12856 [Fusarium verticillioides 7600]	11.292	15.2917	9.97122	23.6447	17.0671	27.064	5.33441	4.70844	7.0513	0.000204153	0.0045967	yes
FVEG_15124	XM_018904228.1;XM_018904229.1;XM_018904230.1	microsomal epoxide hydrolase [Fusarium verticillioides 7600]	4.32148	3.17041	4.26086	8.70981	5.68766	4.21445	18.8853	18.3344	9.45751	0.000205292	0.00461313	yes
FVEG_07448	XM_018896100.1	amidohydrolase ytcJ-like [Fusarium verticillioides 7600]	2.14531	1.95365	1.58191	1.68279	1.80068	1.63606	6.20221	5.30882	7.02457	0.000206599	0.00463325	yes
FVEG_07725	XM_018896396.1	hypothetical protein FVEG_07725 [Fusarium verticillioides 7600]	0.515768	0.319039	0.357656	0.453526	0	0	5.56763	4.59312	1.22094	0.000209179	0.00468173	yes
FVEG_13849	MSTRG.9780.1;XM_018903196.1	glucoamylase [Fusarium verticillioides 7600]	4.85503	3.57811	7.15197	4.07247	3.66866	2.22227	20.3077	15.5487	6.7598	0.000209593	0.00468173	yes
FVEG_08231	XM_018897093.1;XM_018897094.1;XM_018897095.1;XM_018897096.1	glutamate 5-kinase [Fusarium verticillioides 7600];hypothetical protein FVER53590_08231 [Fusarium verticillioides];Putative glutamate 5-kinase [Fusarium oxysporum f. sp. cubense race 4]	7.81284	6.26253	7.87372	6.4036	2.98567	2.08436	14.8283	31.7468	9.19053	0.000210997	0.00470377	yes
FVEG_02342	XM_018889579.1	hypothetical protein FVEG_02342 [Fusarium verticillioides 7600]	227.553	252.466	396.506	95.0791	65.0049	89.9696	96.1691	196.343	88.7619	0.000211987	0.00470721	yes
FVEG_06849	XM_018895276.1	hypothetical protein FVEG_06849 [Fusarium verticillioides 7600]	24.2073	25.4288	20.0358	32.8912	19.8809	8.90968	57.4837	66.7822	75.3185	0.000211621	0.00470721	yes
FVEG_10152	XM_018899212.1	hypothetical protein FVEG_10152 [Fusarium verticillioides 7600]	1.6876	0.594547	0.622012	2.03425	0.39188	1.43578	8.25092	10.731	1.79737	0.000213762	0.00473727	yes
FVEG_11179	XM_018900354.1	hypothetical protein FVEG_11179 [Fusarium verticillioides 7600]	22.0185	38.534	63.0109	11.295	30.453	16.6879	8.22645	11.4171	9.83171	0.000214364	0.00474128	yes
FVEG_00029;FVEG_14566	MSTRG.1747.1;MSTRG.1747.3;MSTRG.1747.4;XM_018903500.1;XM_018886463.1	hypothetical protein FVER14953_00030 [Fusarium verticillioides];hypothetical protein FVEG_00029 [Fusarium verticillioides 7600]	29.2077	31.8919	21.2085	8.42255	18.775	4.84098	4.07461	3.78797	10.4334	0.000214955	0.00474504	yes
FVEG_08219	XM_018897071.1	hypothetical protein FVEG_08219 [Fusarium verticillioides 7600]	0	7.45753	13.3052	0	0	0	0	8.18084	0	0.000215505	0.00474785	yes
FVEG_13192	XM_018902570.1	hypothetical protein FVEG_13192 [Fusarium verticillioides 7600]	25.5579	20.8033	13.9291	86.0412	42.7488	82.0205	46.5284	48.7073	68.1286	0.000221482	0.00486052	yes
FVEG_11784	XM_018901108.1	hypothetical protein FVER53590_11783 [Fusarium verticillioides]	0.067301	0.681577	0.264108	2.60257	2.99535	1.15996	1.83336	2.19911	8.30484	0.000221084	0.00486052	yes
FVEG_08564	XM_018897454.1;XM_018897455.1	hypothetical protein FVEG_08564 [Fusarium verticillioides 7600]	15.3291	11.4902	10.0319	11.1003	8.6182	7.70772	36.4886	45.4296	17.0243	0.000224941	0.00492682	yes
FVEG_09802	XM_018898879.1;MSTRG.311.2	flotillin [Fusarium verticillioides 7600]	40.3936	52.8335	13.1987	126.462	207.44	102.326	114.603	133.382	187.671	0.000228514	0.00499197	yes
FVEG_03355	XM_018890972.1	chaperone hchA [Fusarium verticillioides 7600]	125.336	48.6715	119.433	32.0507	28.9115	11.3238	120.11	196.614	47.8723	0.000228802	0.00499197	yes
FVEG_00840	XM_018887495.1;XM_018887496.1	hypothetical protein BFJ72_g9918 [Fusarium proliferatum]	83.1749	67.5606	91.1003	38.1892	24.4921	9.15776	125.246	232.44	44.2969	0.000229815	0.00500436	yes
FVEG_05718	XM_018893957.1	hypothetical protein FVEG_05718 [Fusarium verticillioides 7600]	2.31041	1.42956	0.934283	0.258919	0	0	2.55991	5.6556	0.903547	0.000231681	0.00503527	yes
FVEG_05378	XM_018893578.1	hypothetical protein FVEG_05378 [Fusarium verticillioides 7600]	6.56252	12.9089	2.77013	14.969	17.9949	6.90978	13.1739	41.7816	90.2733	0.000235845	0.00511589	yes
FVEG_09611	XM_018898643.1	hypothetical protein FVEG_09611 [Fusarium verticillioides 7600]	7.11262	11.8349	9.1839	2.50111	5.08425	3.1574	1.36282	1.50808	2.90837	0.000236757	0.0051258	yes
FVEG_11932	XM_018901257.1	hypothetical protein FVEG_11932 [Fusarium verticillioides 7600]	1.75668	2.17106	0.572876	2.38535	1.30349	2.18685	8.56996	10.6205	1.87272	0.000237707	0.00513648	yes
FVEG_14127	XM_018903459.1	hypothetical protein FVEG_14127 [Fusarium verticillioides 7600]	1.6854	1.33193	1.79636	1.58634	0.354134	0.72355	5.92717	6.08854	2.92039	0.000244403	0.00525093	yes
FVEG_03917	XM_018891585.1	hypothetical protein FVEG_03917 [Fusarium verticillioides 7600]	1.68034	1.06277	1.16213	3.07531	12.026	8.77333	4.09788	4.72323	3.59809	0.000243698	0.00525093	yes
FVEG_14942	XM_018903975.1;XM_018903976.1;XM_018903977.1;MSTRG.7970.4;MSTRG.7970.5;MSTRG.7970.6	UBI4-Ubiquitin [Fusarium fujikuroi IMI 58289]	119.459	64.4381	38.5993	217.232	394.903	230.345	76.1415	50.2849	133.626	0.000244151	0.00525093	yes
FVEG_15227	XM_018904351.1	hypothetical protein FVEG_15227 [Fusarium verticillioides 7600]	0.149606	0.524688	0.123183	1.68104	1.11312	0.356551	1.60019	2.5212	3.71363	0.00024885	0.00530775	yes
FVEG_17286	XM_018906538.1	serine/threonine protein kinase [Fusarium verticillioides 7600]	0.257603	0.498953	0.097239	0.378021	0.05454	0.071903	1.07496	1.96409	0.933881	0.000248933	0.00530775	yes
FVEG_12217	XM_018901567.1	hypothetical protein FVEG_12217 [Fusarium verticillioides 7600]	0.792387	1.8264	0.035685	1.90542	0.043241	0.426149	3.60446	26.7473	3.7482	0.000248495	0.00530775	yes
FVEG_01712	XM_018888713.1	hypothetical protein FVEG_01712 [Fusarium verticillioides 7600]	31.6982	79.7621	213.674	29.824	21.6112	25.2241	14.9351	45.2922	12.673	0.000248668	0.00530775	yes
FVEG_02747	XM_018890202.1	hypothetical protein FVEG_02747 [Fusarium verticillioides 7600]	5.85704	4.45463	14.6646	2.98407	1.79169	0.916356	13.5119	18.5936	7.12652	0.000249485	0.00530947	yes
FVEG_08722	XM_018897608.1	hypothetical protein FVEG_08722 [Fusarium verticillioides 7600]	228.246	240.984	221.542	334.087	888.984	721.774	231.502	174.425	178.606	0.000256404	0.00541019	yes
FVEG_10956	XM_018900119.1	hypothetical protein FVEG_10956 [Fusarium verticillioides 7600]	2.31758	4.78413	0.526921	18.6876	9.51099	24.2945	1.29315	1.14183	6.70311	0.000255637	0.00541019	yes
FVEG_09181	XM_018898131.1;XM_018898132.1;XM_018898133.1;XM_018898134.1;XM_018898135.1;XM_018898136.1;XM_018898137.1;XM_018898138.1;XM_018898139.1;XM_018898140.1;MSTRG.6929.11	malate dehydrogenase, NAD-dependent [Fusarium verticillioides 7600]	150.495	98.0995	65.3412	84.9219	13.4646	20.6601	411.39	253.723	112.669	0.000256621	0.00541019	yes
FVEG_17477	MSTRG.7109.1;XM_018906730.1	hypothetical protein FVEG_17477 [Fusarium verticillioides 7600]	1.11299	1.34498	0.51888	1.23143	0.0831954	0.272415	5.04216	6.42824	2.49675	0.000255733	0.00541019	yes
FVEG_06572	MSTRG.8253.1;MSTRG.8253.2		19.204	16.7616	11.7928	42.0171	46.8991	45.377	16.4093	11.3319	12.2982	0.000255116	0.00541019	yes
FVEG_03445	XM_018891056.1	hypothetical protein FVEG_03445 [Fusarium verticillioides 7600]	1.4266	1.41528	0.740885	2.65936	0.15192	0.229218	10.5142	9.51809	4.09166	0.00026001	0.00547139	yes
FVEG_12414	MSTRG.5848.1		2.37772	4.07949	5.03306	10.8209	24.4231	8.68691	25.3119	33.0028	7.38527	0.000264622	0.00555805	yes
FVEG_11783	MSTRG.9169.1;XM_018901107.1	hypothetical protein FVER53263_11783 [Fusarium verticillioides]	0.114048	1.06783	0.0826175	3.50124	3.86805	0.961513	4.01297	4.55263	9.08156	0.000268007	0.00561867	yes
FVEG_09971	XM_018899040.1	cytochrome P450 oxidoreductase [Fusarium verticillioides 7600]	1.5376	0.906073	0.365689	4.56095	6.37078	6.29502	2.25943	3.33771	1.56237	0.000270728	0.00566515	yes
FVEG_11922	MSTRG.5642.1		7.73916	13.7223	30.5873	10.6516	9.92815	8.2209	2.62101	3.54935	2.52575	0.000276032	0.00576544	yes
FVEG_11046	XM_018900207.1	hypothetical protein FVEG_11046 [Fusarium verticillioides 7600]	0.009792	0.18373	0.010439	0.338522	0.303525	0.092647	0.548912	0.944999	1.70321	0.000276877	0.00577238	yes
FVEG_03699	XM_018891320.1	hypothetical protein FVEG_03699 [Fusarium verticillioides 7600]	22.9526	66.3164	54.031	94.198	65.2984	178.006	193.591	261.492	161.742	0.000278068	0.00578648	yes
FVEG_12533	XM_018901875.1;XM_018901876.1	hypothetical protein FVEG_12533 [Fusarium verticillioides 7600]	16.4884	7.58908	14.6873	48.7144	127.59	45.0506	259.218	44.704	19.9647	0.000279398	0.00580344	yes
FVEG_00170	XM_018886602.1	succinate-semialdehyde dehydrogenase (NADP+) [Fusarium verticillioides 7600]	0.130521	0.121924	0.286028	0.131438	0.192962	0.143729	1.20217	1.30441	0.980924	0.000282388	0.00582128	yes
FVEG_09658	MSTRG.109.1;XM_018898705.1	hypothetical protein FVEG_09658 [Fusarium verticillioides 7600]	2.71736	1.27907	2.23663	1.42953	1.04563	1.21323	9.81713	12.8812	1.1392	0.000281924	0.00582128	yes
FVEG_16329	XM_018905579.1	hypothetical protein FVEG_16329 [Fusarium verticillioides 7600]	0.781886	0.6738	0.692495	2.60375	1.99542	1.22092	2.9798	4.65351	4.00456	0.000282842	0.00582128	yes
FVEG_06317	XM_018894657.1;MSTRG.2387.2	oxidoreductase [Fusarium verticillioides 7600]	44.9491	25.9058	41.4003	26.4044	25.0176	11.7093	91.0638	110.726	41.5053	0.000280792	0.00582128	yes
FVEG_08930	XM_018897818.1	hypothetical protein FVEG_08930 [Fusarium verticillioides 7600]	13.5861	17.2612	20.3166	13.6514	8.40471	9.27934	51.2715	52.6985	21.0322	0.000282751	0.00582128	yes
FVEG_11221	XM_018900399.1	hypothetical protein FVEG_11221 [Fusarium verticillioides 7600]	1.12427	1.4287	1.49973	5.80176	5.49776	5.22826	1.09049	1.52294	2.72629	0.000283571	0.00582563	yes
FVEG_03206	XM_018890811.1	hypothetical protein FVEG_03206 [Fusarium verticillioides 7600]	5.69964	22.228	9.65156	41.0046	34.1199	9.7088	33.1616	59.8139	122.965	0.000284358	0.00583116	yes
FVEG_09431	XM_018898415.1	hypothetical protein FVEG_09431 [Fusarium verticillioides 7600]	0.976113	0.565605	0.216057	1.17214	0.600217	0.172084	4.16036	4.81593	1.81216	0.000285135	0.00583216	yes
FVEG_02410	MSTRG.7400.1;MSTRG.7400.2		4.23077e-05	0.399691	1.05769e-05	1.01456	4.2174	19.6979	0.159367	0.00911635	2.71161	0.000285443	0.00583216	yes
FVEG_03481	XM_018891084.1	alcohol dehydrogenase [Fusarium verticillioides 7600]	3.97861	2.40463	0.548075	2.55856	0.054275	0.943527	17.6507	19.2658	4.26901	0.000286296	0.00583898	yes
FVEG_16983	XM_018906220.1	hypothetical protein FVEG_16983 [Fusarium verticillioides 7600]	5.23296	4.91123	3.43579	11.3573	41.9958	13.4259	6.41791	6.94016	13.1034	0.000287967	0.00586245	yes
FVEG_09800	XM_018898873.1	hypothetical protein FVEG_09800 [Fusarium verticillioides 7600]	2.88216	2.67556	2.24776	4.24086	2.36031	2.52759	11.4895	20.3212	3.56614	0.000289534	0.00588372	yes
FVEG_17686	XM_018906915.1	hypothetical protein FVEG_17686 [Fusarium verticillioides 7600]	0.798423	2.06874	2.62939	3.79908	6.71453	2.49475	11.4308	15.4829	5.76792	0.000290161	0.00588583	yes
FVEG_17356	XM_018906610.1	hypothetical protein FVEG_17356 [Fusarium verticillioides 7600]	0.02729	0.287902	1.08824	0.478408	11.1577	3.20551	0.382012	0.57203	0.451596	0.000291874	0.00590991	yes
FVEG_01566	XM_018888567.1	quinate permease [Fusarium verticillioides 7600]	0.357299	0.343766	0.096108	0.100389	0.202081	0.022987	1.82449	1.92694	0.499395	0.000293662	0.00593545	yes
FVEG_05544	XM_018893785.1	hypothetical protein FVEG_05544 [Fusarium verticillioides 7600]	0.16411	0.102482	0.074112	0.485852	0.126414	0.078158	1.55055	1.83541	0.535413	0.00029588	0.00596957	yes
FVEG_13170	XM_018902550.1	hypothetical protein FVEG_13170 [Fusarium verticillioides 7600]	1.60663	1.28764	1.05591	0.790982	0.127726	0.302558	3.57078	3.64311	1.91871	0.000297011	0.00598167	yes
FVEG_07566	MSTRG.9278.1		3.62039	5.5275	4.0633	12.9357	8.73623	18.1931	2.12466	2.88281	3.76949	0.000300663	0.0060444	yes
FVEG_08565	XM_018897456.1	primary-amine oxidase [Fusarium verticillioides 7600]	24.655	9.56051	2.53348	5.536	0.867596	0.959787	35.4991	43.6823	6.72521	0.000303728	0.00607348	yes
FVEG_09602	XM_018898633.1;XM_018898634.1	NAD(P)H-dependent D-xylose reductase xyl1 [Fusarium verticillioides 7600]	3.40575	2.38681	2.12244	2.86997	0.620111	0.811831	10.3504	11.0632	4.22258	0.000303401	0.00607348	yes
FVEG_06795	XM_018895210.1;XM_018895211.1;XM_018895212.1	hypothetical protein FVEG_06795 [Fusarium verticillioides 7600]	7.9154	6.13221	3.70918	7.82686	3.44383	4.26385	21.7837	20.8329	13.6204	0.000303179	0.00607348	yes
FVEG_10119	XM_018899178.1	hypothetical protein FOYG_12764 [Fusarium oxysporum FOSC 3-a]	3.67669	2.9914	2.7673	2.81552	0.474807	1.17978	14.8049	9.13412	4.24717	0.000304337	0.00607487	yes
FVEG_17507	XM_018906755.1	hypothetical protein FVEG_17507 [Fusarium verticillioides 7600]	0.750202	0.811184	1.61671	0.776011	0.133412	0.17791	4.70839	3.32341	1.13204	0.000304992	0.00607716	yes
FVEG_16102	XM_018905342.1	hypothetical protein FVEG_16102 [Fusarium verticillioides 7600]	1.33342	3.29991	28.7406	1.60847	11.9606	2.57498	0.116498	0.91199	0.50931	0.000307033	0.00610702	yes
FVEG_05856	XM_018894093.1	hypothetical protein FVEG_05856 [Fusarium verticillioides 7600]	1.12663	0.433042	0.327263	0.303886	0.224486	0.03949	2.76976	4.14998	0.758055	0.000311067	0.00613309	yes
FVEG_11293;FVEG_11294	XM_018900485.1;MSTRG.10171.1;MSTRG.10171.3;XM_018900486.1	hypothetical protein FVEG_11293 [Fusarium verticillioides 7600];MFS transporter, DHA1 family, multidrug resistance protein [Fusarium verticillioides 7600]	52.0656	61.7759	72.0284	83.9506	210.161	163.938	46.7836	44.3952	48.1851	0.000310838	0.00613309	yes
FVEG_00491	MSTRG.1569.1;XM_018886989.1	hypothetical protein FVEG_00491 [Fusarium verticillioides 7600]	48.9964	57.0551	88.2524	84.6995	247.282	147.934	52.919	42.0498	46.7285	0.000310793	0.00613309	yes
FVEG_07867	XM_018896578.1	hypothetical protein FVEG_07867 [Fusarium verticillioides 7600]	5.50211	7.16767	23.5692	14.3984	106.127	46.9192	12.8698	17.5589	9.44902	0.000310977	0.00613309	yes
FVEG_05521	XM_018893759.1	beta-glucosidase [Fusarium verticillioides 7600]	5.49039	6.63321	43.6039	3.42177	1.78725	1.52107	11.6644	8.67893	2.56001	0.000309477	0.00613309	yes
FVEG_04169	XM_018891918.1;XM_018891919.1;MSTRG.2707.3	starch phosphorylase [Fusarium verticillioides 7600]	106.374	78.5985	86.0223	56.3552	13.7538	22.4681	185.95	173.103	81.6056	0.000312073	0.00614217	yes
FVEG_06763;FVEG_06830	XM_018895175.1;MSTRG.8434.1;MSTRG.8434.3;MSTRG.8434.4;XM_018895255.1	hypothetical protein FVEG_06763 [Fusarium verticillioides 7600];hypothetical protein FVEG_06830 [Fusarium verticillioides 7600]	102.059	56.1453	35.0005	44.917	30.1988	24.4401	109.878	226.263	106.279	0.000317837	0.00624469	yes
FVEG_03672	XM_018891290.1	hypothetical protein FVEG_03672 [Fusarium verticillioides 7600]	1.12958	7.19433	0.951009	2.16311	0.635495	0.43972	5.98039	6.00329	21.2057	0.000322667	0.00632854	yes
FVEG_07863	XM_018896572.1	hypothetical protein FVER14953_07863 [Fusarium verticillioides]	37.623	90.9688	66.6236	197.468	203.824	116.258	156.405	245.349	358.227	0.00032366	0.00633658	yes
FVEG_01850	XM_018888856.1	alpha-D-xyloside xylohydrolase [Fusarium verticillioides 7600]	1.41279	1.06734	1.42229	1.06431	0.381979	0.390516	4.0116	5.59757	1.57892	0.000324202	0.00633658	yes
FVEG_13512	XM_018902876.1	hypothetical protein FVEG_13512 [Fusarium verticillioides 7600]	0.279539	0.080025	0.03865	0.078454	0.041641	0	2.06778	1.50195	0.192301	0.000325704	0.00635141	yes
FVEG_10201	XM_018899260.1	hypothetical protein FVEG_10201 [Fusarium verticillioides 7600]	78.1008	57.091	119.31	52.6799	35.2306	12.9378	154.253	225.403	93.8707	0.000326089	0.00635141	yes
FVEG_03304	XM_018890922.1	hypothetical protein FVEG_03304 [Fusarium verticillioides 7600]	0.868694	0.46717	0.350516	0.486519	0.311449	0.180529	1.62946	2.26641	1.23063	0.000327512	0.00635711	yes
FVEG_00018	XM_018886452.1	hypothetical protein FVEG_00018 [Fusarium verticillioides 7600]	0.986998	1.25359	1.9777	0.033923	0.234173	0.208029	1.83439	1.63478	1.31718	0.000327107	0.00635711	yes
FVEG_08577	XM_018897469.1	hypothetical protein FVEG_08577 [Fusarium verticillioides 7600]	3.8777	7.35995	13.537	8.08864	24.4699	21.3521	2.13286	2.24996	4.80539	0.00033201	0.00642229	yes
FVEG_00829	MSTRG.1237.1;MSTRG.1237.2;XM_018887448.1	hypothetical protein FVEG_00829 [Fusarium verticillioides 7600]	28.1504	25.1426	34.1256	39.6352	149.716	73.4989	34.7518	28.3015	27.3613	0.000331578	0.00642229	yes
FVEG_06713	MSTRG.8357.1		8.67177	7.62798	2.77495	1.8399	0.464787	0.646988	5.19624	3.96077	3.88122	0.000334487	0.0064591	yes
FVEG_09320	XM_018898314.1;XM_018898315.1	hypothetical protein FVEG_09320 [Fusarium verticillioides 7600]	5.59865	5.76556	4.74642	10.8372	26.8991	16.6259	12.0933	11.8886	10.626	0.000335093	0.00645972	yes
FVEG_06418	MSTRG.2495.1		17.2726	8.67387	19.8799	4.23382	25.3997	2.68136	1.79928	1.99609	2.45063	0.00033661	0.00647787	yes
FVEG_05749	XM_018893985.1	hypothetical protein FVEG_05749 [Fusarium verticillioides 7600]	1.04206	3.20278	4.77726	0.511869	0.207975	0.445234	0.900894	0.601541	1.38507	0.000339719	0.00652625	yes
FVEG_07866	XM_018896577.1	hypothetical protein FVEG_07866 [Fusarium verticillioides 7600]	1.18131	0.616569	0.468506	3.94717	2.07902	1.56832	4.45107	5.82475	4.14929	0.000340283	0.00652625	yes
FVEG_13750	XM_018903108.1	hypothetical protein FVEG_13750 [Fusarium verticillioides 7600]	4.96426	4.01099	2.6437	3.48906	1.41825	0.750684	13.1187	13.4408	5.1257	0.000342204	0.00653874	yes
FVEG_10683	MSTRG.11711.1		0	0	58.1131	0	0	0	98.521	0	4.74603	0.000343141	0.00653874	yes
FVEG_06162	MSTRG.2231.1;XM_018894445.1	hypothetical protein FVEG_06162 [Fusarium verticillioides 7600]	26.8026	17.5984	26.5666	39.277	91.692	76.9833	29.9676	26.5682	24.3047	0.00034189	0.00653874	yes
FVEG_01830	MSTRG.8066.1;XM_018888832.1	hypothetical protein FVEG_01830 [Fusarium verticillioides 7600]	31.1453	27.412	44.4306	63.8264	51.5607	47.35	163.197	198.91	48.0634	0.000343257	0.00653874	yes
FVEG_02859	MSTRG.6329.1;MSTRG.6329.2;MSTRG.6329.4;MSTRG.6329.3		3.01529	1.9206	1.40336	14.4172	7.20192	36.8619	2.3093	0.677709	11.2621	0.000344075	0.00654324	yes
FVEG_11786	XM_018901110.1	hypothetical protein FVEG_11786 [Fusarium verticillioides 7600]	0.477696	0.245499	0.098993	0.677979	0.115814	0.118666	2.44663	1.85011	1.34373	0.000348429	0.00661487	yes
FVEG_16411	MSTRG.10982.1		17.9826	25.5892	24.2848	48.9565	26.4869	2.27662	78.5754	195.928	84.989	0.000349302	0.00662026	yes
FVEG_14833	XM_018903846.1	hypothetical protein FVEG_14833 [Fusarium verticillioides 7600]	1.39034	1.64014	1.62084	2.4213	1.65027	0.169393	4.54238	11.0564	9.12642	0.000351118	0.00664352	yes
FVEG_03381	XM_018890995.1	hypothetical protein FVEG_03381 [Fusarium verticillioides 7600]	233.623	163.86	106.568	447.813	115.343	354.701	470.893	805.15	1011.63	0.000361309	0.00681342	yes
FVEG_07333	MSTRG.9519.1;XM_018895943.1;XM_018895941.1;XM_018895942.1;XM_018895944.1	hypothetical protein FVEG_07333 [Fusarium verticillioides 7600]	9.43976	6.26395	5.59613	15.5905	3.96635	5.71613	25.1117	84.5615	5.468	0.000361182	0.00681342	yes
FVEG_12401	XM_018901748.1	hypothetical protein FVEG_12401 [Fusarium verticillioides 7600]	0.802671	0.722781	0.354765	0.927666	0.119771	0.131672	3.36931	3.88205	1.44454	0.000363443	0.006821	yes
FVEG_10265	MSTRG.10505.1;XM_018899335.1	hypothetical protein FVEG_10265 [Fusarium verticillioides 7600]	2.37314	2.3165	2.37546	1.64404	0.439254	0.592324	6.3384	7.17692	3.18618	0.000362775	0.006821	yes
FVEG_07319	XM_018895916.1	hypothetical protein FVEG_07319 [Fusarium verticillioides 7600]	57.4835	52.0668	41.3175	70.1168	190.175	130.152	40.7903	31.0284	54.7976	0.000363528	0.006821	yes
FVEG_12056	MSTRG.5534.1;XM_018901388.1	hypothetical protein FVEG_12056 [Fusarium verticillioides 7600]	0.837084	3.12393	2.33998	5.60562	2.51865	1.16457	9.13017	10.6242	12.0626	0.000364567	0.00682911	yes
FVEG_00720	XM_018887315.1;MSTRG.1350.2	hsp70-like protein [Fusarium verticillioides 7600]	1649.45	1064.42	490.358	2087.07	5175.14	4079.39	760.933	580.171	1248.89	0.000365187	0.00682937	yes
FVEG_16756;FVEG_10213	MSTRG.10485.1;XM_018899272.1	hypothetical protein FVEG_10213 [Fusarium verticillioides 7600]	8.0218	7.53699	9.34123	2.53953	2.00213	2.31604	11.4568	13.4654	5.33681	0.000366433	0.0068413	yes
FVEG_17331	XM_018906587.1	hypothetical protein FVEG_17331 [Fusarium verticillioides 7600]	0.609929	0.580731	2.15325	2.47688	6.04984	1.97293	14.2579	11.528	3.02592	0.00036909	0.00687949	yes
	MSTRG.7041.1		15.8647	17.7855	9.53884	12.9171	6.60878	3.01848	40.3259	48.4272	21.239	0.000380492	0.00708029	yes
FVEG_17661	XM_018906894.1	hypothetical protein FVEG_17661 [Fusarium verticillioides 7600]	2.06876	1.06706	0.787783	1.23979	0.215796	0.317653	4.52884	7.30753	2.46843	0.000385016	0.00710687	yes
FVEG_14006	XM_018903344.1	hypothetical protein FVEG_14006 [Fusarium verticillioides 7600]	30.4459	22.5365	38.2831	39.4261	21.6119	14.8152	99.9372	102.047	46.1516	0.000386164	0.00710687	yes
FVEG_03640	XM_018891256.1;MSTRG.3231.2	hypothetical protein FOVG_03968 [Fusarium oxysporum f. sp. pisi HDV247]	27.9394	26.3744	33.6774	20.3577	5.48327	5.79182	56.5929	62.1832	26.6219	0.000384363	0.00710687	yes
FVEG_12256	XM_018901608.1	hypothetical protein FVEG_12256 [Fusarium verticillioides 7600]	0.264774	0.836394	0.880324	2.87151	2.99344	2.15425	0.558163	0.34292	0.674406	0.000386339	0.00710687	yes
FVEG_09368	XM_018898356.1	hypothetical protein FVEG_09368 [Fusarium verticillioides 7600]	3.01925	1.78894	2.75878	1.37926	0.259134	0.305485	5.74943	5.37152	3.16214	0.000385422	0.00710687	yes
FVEG_13208	XM_018902586.1	hypothetical protein FVEG_13208 [Fusarium verticillioides 7600]	7.50002	6.68724	7.18534	22.9259	15.6446	14.2781	2.61776	6.45709	4.26044	0.00038488	0.00710687	yes
FVEG_01871	MSTRG.7979.1;XM_018888882.1	Ca2+:H+ antiporter [Fusarium verticillioides 7600]	28.6235	31.3892	37.0831	11.7179	13.3734	9.44499	13.5926	15.3463	14.3347	0.000384978	0.00710687	yes
FVEG_13826	XM_018903174.1	hypothetical protein FVEG_13826 [Fusarium verticillioides 7600]	1.18586	0.759114	1.70406	1.49968	11.1921	3.37504	0.626731	1.3128	0.714631	0.000388144	0.00712842	yes
FVEG_10362	XM_018899490.1	hypothetical protein FVEG_10362 [Fusarium verticillioides 7600]	0.748174	1.29538	0.690356	5.95402	1.02687	0.284593	2.57935	6.60007	21.8256	0.000390544	0.00716082	yes
FVEG_05238	XM_018893366.1;XM_018893367.1;XM_018893368.1;MSTRG.4219.4	succinate-semialdehyde dehydrogenase [Fusarium verticillioides 7600]	14.907	34.8379	393.19	70.1443	180.907	54.9079	6.86022	7.39394	20.8895	0.000393193	0.00719768	yes
FVEG_09326	MSTRG.7026.1		5.75533	4.62743	2.33062	2.94286	2.74674	1.04826	14.7527	14.0815	6.73768	0.000395327	0.00722499	yes
FVEG_07215	XM_018895807.1;XM_018895809.1;XM_018895806.1;XM_018895808.1	hypothetical protein FOXG_04101 [Fusarium oxysporum f. sp. lycopersici 4287]	0.574194	0.664622	0.515816	1.45416	4.2395	2.9433	1.74346	1.378	2.22767	0.000399539	0.00729013	yes
FVEG_12534	XM_018901877.1;MSTRG.3517.2	hypothetical protein FVEG_12534 [Fusarium verticillioides 7600]	36.2451	20.7223	28.6042	101.305	159.143	104.007	258.342	87.7073	41.4494	0.000403791	0.00734885	yes
FVEG_05516	XM_018893753.1	hypothetical protein FVEG_05516 [Fusarium verticillioides 7600]	22.2366	13.0221	15.4705	11.0432	0.967475	1.64189	43.4894	48.7348	18.0685	0.000404063	0.00734885	yes
FVEG_03067	XM_018890639.1	hypothetical protein FVEG_03067 [Fusarium verticillioides 7600]	8.05843	3.67293	1.79032	5.99019	1.85126	4.26869	22.8279	25.3547	9.44502	0.000405409	0.00736144	yes
FVEG_09397	XM_018898383.1	hypothetical protein FVEG_09397 [Fusarium verticillioides 7600]	0.337068	0.299825	0.1092	0.602593	0.177742	0.12255	1.48191	1.7692	0.890475	0.000409224	0.00740682	yes
FVEG_10284	XM_018899361.1	carboxypeptidase D [Fusarium verticillioides 7600]	0.336102	0.620522	0.115972	2.75971	0.549439	0.627041	3.85384	2.83679	2.83891	0.000408597	0.00740682	yes
FVEG_12504	XM_018901846.1	hypothetical protein FVER53590_12504 [Fusarium verticillioides]	0.654177	0.368284	1.09479	0	0.064245	0.028909	0.05777	0.078488	0.132975	0.000411233	0.00741365	yes
FVEG_13830	XM_018903177.1	myosin-crossreactive antigen [Fusarium verticillioides 7600]	1361.51	2138.55	1305.39	3064.68	2506.71	5988.99	850.912	679.945	1114.62	0.00041209	0.00741365	yes
FVEG_12817	XM_018902192.1;MSTRG.11302.1	hypothetical protein FVEG_12817 [Fusarium verticillioides 7600]	9.4824	6.72499	2.79064	10.1895	2.70249	3.70584	28.9412	26.4098	14.3216	0.000411302	0.00741365	yes
FVEG_06308	XM_018894643.1;XM_018894644.1	hypothetical protein FVEG_06308 [Fusarium verticillioides 7600]	43.5148	37.0504	63.5229	21.8298	6.1883	7.95258	50.5135	53.2027	28.2044	0.000412235	0.00741365	yes
FVEG_03314	XM_018890930.1	hypothetical protein FVEG_03314 [Fusarium verticillioides 7600]	0.028635	0.065492	0	0.331553	0.146873	0.246418	1.05427	1.21619	0.394883	0.000415734	0.00746465	yes
FVEG_12199	XM_018901551.1	hypothetical protein FVEG_12199 [Fusarium verticillioides 7600]	5.8524	3.02841	1.25006	3.52193	0.514248	0.502284	16.3986	15.8386	5.11933	0.000418751	0.00750684	yes
FVEG_09786	XM_018898861.1;MSTRG.329.2	hypothetical protein FVEG_09786 [Fusarium verticillioides 7600]	52.1413	46.0073	40.3881	50.4905	105.63	104.609	13.1624	16.4582	38.5273	0.000423263	0.00757567	yes
FVEG_05583	XM_018893833.1	NADH-cytochrome b5 reductase 1 [Fusarium verticillioides 7600]	0.116052	0.149993	0.217452	0.19095	0.051987	0.144372	1.40833	2.11721	0.550148	0.000426557	0.00761042	yes
FVEG_13039	XM_018902420.1	hypothetical protein FVEG_13039 [Fusarium verticillioides 7600]	40.6621	10.4837	5.03377	66.9065	13.1765	17.5929	142.887	131.933	64.5655	0.000426458	0.00761042	yes
FVEG_13218	XM_018902594.1	fumarylacetoacetase [Fusarium verticillioides 7600]	62.6901	37.2268	65.2599	41.9198	48.2576	29.1141	187.771	167.45	58.9905	0.000430054	0.00766068	yes
	MSTRG.1211.1		8.17189	7.83061	11.6024	3.04168	3.44949	2.55698	10.6704	20.4873	9.43542	0.000431188	0.00766875	yes
FVEG_12267	XM_018901617.1	hypothetical protein FVEG_12267 [Fusarium verticillioides 7600]	2.05659	2.96271	3.48846	2.1584	1.13413	0.709355	9.44994	17.6939	1.94668	0.000436273	0.00774694	yes
FVEG_06755	XM_018895167.1	hypothetical protein FVEG_06755 [Fusarium verticillioides 7600]	146.119	152.855	100.9	75.7935	69.1491	116.733	24.7405	40.2196	51.4473	0.00043736	0.00775401	yes
FVEG_15821	XM_018905038.1	hypothetical protein FVEG_15821 [Fusarium verticillioides 7600]	2.91731	2.21962	4.16417	5.39982	4.90643	3.30767	13.9742	18.4369	5.29489	0.000449905	0.00796388	yes
FVEG_10366	XM_018899494.1;XM_018899495.1	hypothetical protein FVEG_10366 [Fusarium verticillioides 7600]	16.8279	15.3273	15.7708	5.88722	2.51268	4.15913	8.46606	11.5145	6.12985	0.000452445	0.00799628	yes
FVEG_16823	XM_018906062.1;MSTRG.11797.2	hypothetical protein FVEG_16823 [Fusarium verticillioides 7600]	11.9782	16.9185	21.6758	39.0395	36.3715	35.2651	56.7614	62.7008	45.2836	0.0004538	0.00800765	yes
FVEG_11063	XM_018900224.1	hypothetical protein FVEG_11063 [Fusarium verticillioides 7600]	41.1401	36.1037	31.5987	47.1462	116.16	76.7214	22.4792	20.446	34.3054	0.000456115	0.0080359	yes
FVEG_08943	XM_018897833.1	inositol oxygenase [Fusarium verticillioides 7600]	0.643853	0.326648	2.72992	1.47919	2.56588	0.81004	14.1615	14.3243	1.01723	0.000459022	0.00807448	yes
FVEG_08438	XM_018897329.1	hypothetical protein FVEG_08438 [Fusarium verticillioides 7600]	9.23856	10.4216	9.68484	4.35356	1.76105	1.4284	15.0692	13.3467	6.44302	0.000460024	0.00807948	yes
FVEG_12118	XM_018901456.1;XM_018901457.1;MSTRG.5485.3	hypothetical protein FVEG_12118 [Fusarium verticillioides 7600]	20.2855	16.9838	16.4618	15.527	31.4812	27.4893	2.59699	5.05275	10.4103	0.00046351	0.00812803	yes
FVEG_09797	XM_018898870.1	hypothetical protein FVEG_09797 [Fusarium verticillioides 7600]	94.2582	118.648	141.857	326.155	574.544	419.361	180.799	116.844	294.198	0.000465245	0.00814576	yes
FVEG_04302	XM_018892091.1;XM_018892092.1	hypothetical protein BFJ63_vAg17320 [Fusarium oxysporum f. sp. narcissi];hypothetical protein FOZG_02483 [Fusarium oxysporum Fo47]	3.08999	3.28493	4.63412	8.05377	34.3006	12.2656	15.7799	16.4291	8.08654	0.000466742	0.00815929	yes
FVEG_04890	XM_018892810.1;XM_018892811.1	hypothetical protein FVEG_04890 [Fusarium verticillioides 7600]	147.601	138.803	118.561	25.5816	27.285	35.4902	70.612	24.8109	136.744	0.000473065	0.008257	yes
FVEG_04447	XM_018892226.1	hypothetical protein FVEG_04447 [Fusarium verticillioides 7600]	6.58249	3.80062	23.9867	3.30843	2.42316	0.856473	13.4962	26.9623	7.36977	0.000476207	0.00828614	yes
FVEG_07491	XM_018896139.1;XM_018896140.1	alcohol dehydrogenase [Fusarium verticillioides 7600]	32.8061	19.7052	14.214	49.6552	23.8349	37.1879	127.229	114.367	31.6237	0.000475873	0.00828614	yes
FVEG_02411	XM_018889667.1	hypothetical protein FVER14953_02411 [Fusarium verticillioides]	1.393	1.49778	1.0803	3.78087	5.12931	3.2812	0.542827	0.330664	1.41427	0.000478273	0.00830926	yes
FVEG_13672	XM_018903035.1	hypothetical protein FVEG_13672 [Fusarium verticillioides 7600]	1.68148	2.20952	0.574344	3.76524	0.874494	0.764775	7.47032	12.4774	5.6387	0.000482505	0.00836986	yes
FVEG_05708	XM_018893949.1	hypothetical protein FVEG_05708 [Fusarium verticillioides 7600]	2.60097	1.17535	0.369784	1.8517	0.864855	0	9.86798	17.3764	5.3255	0.000483293	0.00837063	yes
FVEG_08488	XM_018897382.1	hypothetical protein FVEG_08488 [Fusarium verticillioides 7600]	1.72657	2.71527	1.56537	2.08667	0.68765	0.662575	3.15474	9.20544	5.58213	0.000484826	0.00837143	yes
FVEG_08371	XM_018897262.1;XM_018897261.1;MSTRG.11256.3	hypothetical protein FVEG_08371 [Fusarium verticillioides 7600]	3.42778	3.95874	4.59705	5.44385	2.1864	1.75213	15.1426	15.0411	8.72243	0.000484276	0.00837143	yes
FVEG_03656	XM_018891275.1	hypothetical protein FVEG_03656 [Fusarium verticillioides 7600]	0.691278	0.420308	0.540094	1.12522	0.709037	0.224265	2.30869	3.85445	1.95099	0.000486539	0.00838814	yes
FVEG_09845	XM_018898923.1	hypothetical protein FVEG_09845 [Fusarium verticillioides 7600]	0.299008	0	0.62745	3.19521	4.79133	1.54342	9.95651	15.1329	0.304844	0.000498938	0.00858876	yes
FVEG_16407	XM_018905642.1	hypothetical protein FVEG_16407 [Fusarium verticillioides 7600]	12.674	17.6406	15.6972	35.8074	16.4085	10.094	47.5364	59.5429	65.6416	0.000502481	0.00863243	yes
FVEG_10886	XM_018900052.1	hypothetical protein FVEG_10886 [Fusarium verticillioides 7600]	233.332	417.806	331.779	1223.39	829.947	2140.46	789.149	674.071	349.137	0.000503009	0.00863243	yes
FVEG_13793	XM_018903145.1	alcohol dehydrogenase [Fusarium verticillioides 7600]	5.32989	5.37604	3.18166	8.1345	9.38989	15.1727	1.38105	0.460744	3.66409	0.000505293	0.00865843	yes
FVEG_10022	XM_018899089.1	hypothetical protein FVEG_10022 [Fusarium verticillioides 7600]	1.13867	0.531628	0.679037	3.36449	0.352716	0.81158	7.6166	7.41727	2.61797	0.00050799	0.00869142	yes
FVEG_16814	XM_018906053.1	hypothetical protein FVEG_16814 [Fusarium verticillioides 7600]	1.16398	1.04518	0.995426	1.36657	0.192476	0.069632	5.85331	6.26941	2.06884	0.000517662	0.00884345	yes
FVEG_08859	XM_018897739.1;MSTRG.10889.1;MSTRG.10889.3	prolyl oligopeptidase [Fusarium verticillioides 7600]	13.0795	10.948	27.8596	32.2179	11.7063	10.4371	75.8529	109.673	21.351	0.000520592	0.0088766	yes
FVEG_13548	XM_018902909.1	hypothetical protein FVEG_13548 [Fusarium verticillioides 7600]	7.22163	4.88606	5.91422	12.5136	9.80205	7.49231	1.90984	2.57698	2.51721	0.000521179	0.0088766	yes
FVEG_05020	XM_018893010.1	hypothetical protein FNYG_02048 [Fusarium nygamai]	10.74	6.86816	14.1202	8.01717	1.93111	2.31577	28.4349	31.5673	9.81335	0.000523646	0.00890515	yes
FVEG_07571	XM_018896249.1	hypothetical protein FVEG_07571 [Fusarium verticillioides 7600]	2.26584	1.63429	1.9526	1.84986	1.46155	0.887456	8.0055	8.04621	2.51346	0.000526522	0.00894056	yes
FVEG_14951	XM_018903989.1	hypothetical protein FVEG_14951 [Fusarium verticillioides 7600]	57.9859	28.3348	44.7554	17.8512	3.63656	7.39092	42.3075	58.325	18.5966	0.00053043	0.00899335	yes
FVEG_08822	XM_018897707.1	hypothetical protein FVEG_08822 [Fusarium verticillioides 7600]	2.38031	2.05751	6.79735	1.53716	1.74361	0.508806	6.86331	11.7033	5.32408	0.000531337	0.00899517	yes
FVEG_03861	XM_018891529.1	hypothetical protein FVER53590_25825 [Fusarium verticillioides]	116.844	120.388	45.5785	161.562	253.035	316.021	55.7288	86.5349	87.0035	0.000533255	0.00901409	yes
FVEG_01801	XM_018888797.1;XM_018888798.1	hypothetical protein FVEG_01801 [Fusarium verticillioides 7600]	0.657818	0.416125	0.085592	2.61305	1.3619	2.71527	2.2995	2.6443	2.30276	0.000538017	0.00908095	yes
FVEG_13381	XM_018902749.1	hypothetical protein FVEG_13381 [Fusarium verticillioides 7600]	0.096077	0.016934	0.322957	0.413858	0.116814	0.077542	1.27559	4.88606	0.108633	0.000539055	0.00908486	yes
FVEG_04307	XM_018892097.1	hypothetical protein FVEG_04307 [Fusarium verticillioides 7600]	1.19692	0.880874	0.604519	1.16586	0.167391	0.294937	3.69022	4.90665	1.70712	0.000545551	0.00918058	yes
FVEG_09589	XM_018898618.1	hypothetical protein FVEG_09589 [Fusarium verticillioides 7600]	1.8271	2.18941	10.5297	1.18448	0.472946	0.32281	6.01925	5.46255	2.205	0.000546442	0.00918186	yes
FVEG_17743	XM_018906969.1	hypothetical protein FVEG_17743 [Fusarium verticillioides 7600]	0.251949	0.557413	0.403083	1.97459	2.78376	1.53371	0.537624	0.487115	0.609668	0.000552864	0.00926212	yes
FVEG_16052	XM_018905289.1	hypothetical protein FVEG_16052 [Fusarium verticillioides 7600]	3.05661	2.74135	2.2469	3.49917	1.70129	2.21136	8.32571	9.34091	5.67622	0.000552413	0.00926212	yes
FVEG_15678	XM_018904870.1	hypothetical protein FVEG_15678 [Fusarium verticillioides 7600]	1.77883	1.82673	2.38702	1.51214	0.537076	0.439848	5.91081	7.50397	1.82324	0.000557626	0.00932801	yes
FVEG_07528	XM_018896185.1	hypothetical protein FVER53590_07528 [Fusarium verticillioides]	1.80485	0.548923	1.78275	0.521069	0.260152	0.108146	3.05043	2.76676	1.13164	0.000563768	0.00936121	yes
FVEG_13066	XM_018902446.1	hypothetical protein FVEG_13066 [Fusarium verticillioides 7600]	0.164106	0	0	0.151276	0	0.201463	2.5349	3.56568	0.205475	0.000563449	0.00936121	yes
FVEG_11307	XM_018900507.1	hypothetical protein FVEG_11307 [Fusarium verticillioides 7600]	17.3908	16.5526	13.5709	43.3321	45.3457	22.5933	55.784	72.5499	34.9649	0.000562593	0.00936121	yes
FVEG_10135	XM_018899195.1	L-lactate dehydrogenase (cytochrome) [Fusarium oxysporum f. sp. vasinfectum 25433]	118.209	112.064	45.2884	80.9396	55.0895	130.463	6.93705	8.68679	39.7145	0.000563536	0.00936121	yes
FVEG_12960	XM_018902342.1	hypothetical protein FVEG_12960 [Fusarium verticillioides 7600]	7.48273	4.92002	2.72982	6.83518	0.647646	1.49712	23.7195	26.9424	9.16003	0.000560923	0.00936121	yes
FVEG_08420	XM_018897311.1	hypothetical protein FVEG_08420 [Fusarium verticillioides 7600]	0.193968	0.105306	0.155209	0.723342	3.46375	1.69412	0.179124	0.426653	0.469611	0.000566369	0.00937888	yes
FVEG_13371	XM_018902741.1	hypothetical protein FVEG_13371 [Fusarium verticillioides 7600]	5.46061	2.91023	11.4903	2.71779	1.83759	1.19583	12.7945	20.2972	4.06584	0.000566617	0.00937888	yes
FVEG_13481	XM_018902851.1	alcohol dehydrogenase (NADP+) [Fusarium verticillioides 7600]	9.19572	8.7113	5.15798	5.48701	2.10173	1.91741	19.2167	28.6282	6.42366	0.000567332	0.00937888	yes
FVEG_02335	XM_018889572.1	hypothetical protein FVEG_02335 [Fusarium verticillioides 7600]	0.745533	0	0	0.655262	0.225666	0.175226	0	0	0	0.000571967	0.00939992	yes
FVEG_13975	XM_018903315.1	hypothetical protein FVEG_13975 [Fusarium verticillioides 7600]	1.39072	1.87762	1.66772	1.18883	1.15133	0.546732	3.74928	5.57688	3.77395	0.000572779	0.00939992	yes
FVEG_08636	MSTRG.11072.1;XM_018897523.1	oxalate decarboxylase [Fusarium verticillioides 7600]	8.7007	13.8371	16.4654	79.1681	14.4654	40.188	4.50994	7.41078	18.8146	0.000570378	0.00939992	yes
FVEG_17732	MSTRG.11873.1;XM_018906958.1;XM_018906959.1	hypothetical protein FVEG_17732 [Fusarium verticillioides 7600]	147.069	155.684	151.212	429.875	507.841	524.025	328.993	270.135	187.597	0.000570529	0.00939992	yes
FVEG_05503	XM_018893739.1	hypothetical protein FOXB_01025 [Fusarium oxysporum Fo5176]	0.537342	0.26943	0.094728	0.590235	0.495137	0.66915	2.92665	5.90599	0.15989	0.00057245	0.00939992	yes
FVEG_04125	MSTRG.2755.1;XM_018891841.1	hypothetical protein FVEG_04125 [Fusarium verticillioides 7600]	7.39021	15.925	27.9462	30.0053	17.9549	8.61034	80.8297	76.7881	32.637	0.000577474	0.00946317	yes
FVEG_14112	XM_018903445.1	hypothetical protein FVEG_14112 [Fusarium verticillioides 7600]	64.1672	80.9166	120.202	179.984	532.774	225.108	165.367	133.713	120.433	0.000578483	0.00946593	yes
FVEG_11662	XM_018900979.1	hypothetical protein FVEG_11662 [Fusarium verticillioides 7600]	0.639764	0.692009	0.543674	0.634062	0.44588	0.108271	3.25803	4.714	1.35495	0.000581758	0.0095057	yes
FVEG_10717	MSTRG.11681.1;XM_018899880.1	hypothetical protein FVEG_10717 [Fusarium verticillioides 7600]	41.1013	91.3903	170.403	39.7293	10.2047	9.46014	28.1871	20.6538	61.1312	0.000594541	0.0097005	yes
FVEG_03512	XM_018891111.1	indoleamine 2,3-dioxygenase [Fusarium verticillioides 7600]	3.25441	1.44268	3.94947	2.769	8.88092	1.89668	13.1323	27.1129	8.04073	0.000596544	0.0097191	yes
FVEG_12218	MSTRG.5739.1;XM_018901568.1	hypothetical protein FVEG_12218 [Fusarium verticillioides 7600]	0.672954	0.601602	0.176743	1.27623	0	0.352631	1.43068	14.7577	2.10579	0.000598287	0.0097334	yes
FVEG_06036	XM_018894266.1	hypothetical protein FVER53590_06036 [Fusarium verticillioides]	49.1769	64.7696	34.4822	53.6965	24.9522	20.442	121.599	102.146	103.182	0.000603739	0.00980792	yes
FVEG_03187	XM_018890794.1	alcohol dehydrogenase [Fusarium verticillioides 7600]	0.350918	0.149172	1.38481	5.37926	5.25043	4.71565	2.53773	3.63807	1.27402	0.000609954	0.00989461	yes
FVEG_10969	XM_018900130.1	hypothetical protein FVER53263_10969 [Fusarium verticillioides]	2.64389	2.63957	2.89669	1.84664	1.13916	1.34266	7.9057	7.6608	3.48904	0.00061188	0.00991157	yes
FVEG_06335	XM_018894678.1;MSTRG.2411.1	hypothetical protein FVEG_06335 [Fusarium verticillioides 7600]	8.71719	31.6378	17.0467	40.6163	36.9225	32.922	56.5859	53.0497	114.697	0.000616554	0.00997294	yes
FVEG_07869	XM_018896580.1	hypothetical protein FOXG_01506 [Fusarium oxysporum f. sp. lycopersici 4287]	19.1123	33.9868	48.9214	53.8632	311.653	100.332	37.0487	50.0327	57.1002	0.000622293	0.0100513	yes
FVEG_11029	XM_018900192.1	hypothetical protein FVEG_11029 [Fusarium verticillioides 7600]	0.129702	0.137369	0.078273	1.19048	0.468123	0.492795	0.393926	0.902779	1.63267	0.00062497	0.0100801	yes
FVEG_09425	XM_018898411.1	hypothetical protein FVEG_09425 [Fusarium verticillioides 7600]	3.19817	1.55743	0.960081	2.13713	0.425251	0.497213	8.95303	7.3595	3.18312	0.000626769	0.0100947	yes
FVEG_07048	XM_018895541.1;XM_018895542.1;XM_018895543.1;MSTRG.8717.4	hypothetical protein FVEG_07048 [Fusarium verticillioides 7600];hypothetical protein FOXG_09416 [Fusarium oxysporum f. sp. lycopersici 4287];hypothetical protein FIESC28_08579 [Fusarium sp. FIESC_28]	41.9543	29.2825	39.979	30.4416	11.2222	11.2788	121.055	69.3117	33.8644	0.000628123	0.010102	yes
FVEG_15321	XM_018904445.1	hypothetical protein FVEG_15321 [Fusarium verticillioides 7600]	0.655967	0.329352	0.388424	0.321182	0	0.166768	2.05324	3.85011	2.21596	0.000629087	0.0101031	yes
FVEG_17476	XM_018906729.1	hypothetical protein FVEG_17476 [Fusarium verticillioides 7600]	1.80002	2.06322	0.441783	2.34482	1.5041	0.817742	5.90542	5.80049	6.18553	0.000630307	0.0101083	yes
FVEG_06563	XM_018894947.1	hypothetical protein FVEG_06563 [Fusarium verticillioides 7600]	18.3996	25.1746	27.5553	14.2203	27.6844	11.7792	58.8847	85.1551	32.7823	0.000632237	0.0101248	yes
FVEG_02410	MSTRG.7398.1;MSTRG.7398.2		0.191846	1.96717	0.0104293	7.81056	15.4942	2.80627	0.75537	2.08417	0.244981	0.000634118	0.0101405	yes
FVEG_03080	XM_018890658.1	hypothetical protein FVEG_03080 [Fusarium verticillioides 7600]	4.07205	7.06347	4.95357	14.2004	18.6984	6.67016	18.7294	31.7566	26.4722	0.000635446	0.0101473	yes
FVEG_08336	XM_018897226.1	hypothetical protein FVER53263_08336 [Fusarium verticillioides]	3.27382	0.960845	0.300413	2.02768	0.625314	0.5528	10.4917	7.15444	4.27992	0.00064076	0.0102177	yes
FVEG_10864	XM_018900032.1	hypothetical protein FVEG_10864 [Fusarium verticillioides 7600]	0.870165	1.37516	0.662966	0.342637	0.139712	0.16681	1.61508	3.71116	1.19246	0.000642962	0.0102238	yes
FVEG_01241	XM_018888094.1;XM_018888095.1;XM_018888096.1;MSTRG.803.4	hypothetical protein FVEG_01241 [Fusarium verticillioides 7600]	24.6026	34.6351	20.089	63.7354	92.904	62.6385	81.1247	94.5913	58.6089	0.000642187	0.0102238	yes
FVEG_06584	XM_018894967.1;MSTRG.8265.1;MSTRG.8265.3	hypothetical protein FVEG_06584 [Fusarium verticillioides 7600]	19.5396	19.848	9.39953	14.2366	1.86594	2.37828	50.8196	43.5447	18.8028	0.000651949	0.0103521	yes
FVEG_07303	XM_018895906.1	hypothetical protein FVEG_07303 [Fusarium verticillioides 7600]	31.5938	63.2229	167.2	23.8398	18.7761	11.6995	52.9291	68.1708	27.0249	0.000653962	0.0103694	yes
FVEG_10490	XM_018899649.1	hypothetical protein FVEG_10490 [Fusarium verticillioides 7600]	0.361252	0.352788	0.98261	1.16813	0.255329	0.114387	3.95128	4.97972	1.10739	0.000655022	0.0103716	yes
FVEG_02176	MSTRG.7658.1;XM_018889371.1	hypothetical protein FVEG_02176 [Fusarium verticillioides 7600]	39.7277	33.3938	18.0243	12.9063	10.2791	13.9549	7.42843	10.7303	13.6113	0.000657983	0.0104039	yes
FVEG_12183	XM_018901536.1	hypothetical protein FVEG_12183 [Fusarium verticillioides 7600]	1.4219	1.19114	0.586782	2.18192	1.45544	0.48447	8.14747	7.12724	1.83478	0.000662685	0.0104635	yes
FVEG_02406	MSTRG.7406.1		6.16928	7.38927	0	0	0	0	0	0	10.0437	0.000666216	0.0105046	yes
FVEG_08575	XM_018897467.1	hypothetical protein FVEG_08575 [Fusarium verticillioides 7600]	69.8403	58.3938	25.8451	103.333	108.731	66.996	160.184	242.272	132.947	0.000673522	0.0106049	yes
FVEG_08683	XM_018897567.1	gluconate 5-dehydrogenase [Fusarium verticillioides 7600]	3.52517	2.285	2.45066	2.37125	0.761441	1.64572	10.6107	11.2043	2.96747	0.000676345	0.0106197	yes
FVEG_12859	XM_018902238.1	hypothetical protein FVEG_12859 [Fusarium verticillioides 7600]	6.7813	10.3114	10.1003	7.29461	13.8398	14.2666	1.72639	2.37781	4.17145	0.000675744	0.0106197	yes
FVEG_08150	XM_018896980.1;XM_018896981.1;MSTRG.3935.4;MSTRG.3935.5	hypothetical protein FVEG_08151 [Fusarium verticillioides 7600];6-phosphogluconolactonase [Fusarium verticillioides 7600]	3.22102	1.02864	1.37358	0.0403787	0.392739	0.410811	1.75745	1.88942	1.90084	0.000678196	0.0106339	yes
FVEG_01008	XM_018887769.1	hypothetical protein FVEG_01008 [Fusarium verticillioides 7600]	0.372507	0.46264	0.498615	0.283216	0.137075	0.191608	1.77226	1.41938	0.344796	0.000679715	0.0106429	yes
FVEG_03757	XM_018891379.1	hypothetical protein FVEG_03757 [Fusarium verticillioides 7600]	48.5373	27.406	100.589	28.3074	21.7624	11.1221	108.611	147.514	39.1943	0.00068203	0.0106643	yes
FVEG_03974	XM_018891656.1	hypothetical protein FVEG_03974 [Fusarium verticillioides 7600]	6.74185	4.50356	18.3507	3.72731	1.5926	2.44782	19.878	16.4299	5.98264	0.000691721	0.0108008	yes
FVEG_17353;FVEG_12816	XM_018906607.1;MSTRG.11300.2;XM_018902190.1;XM_018902191.1	hypothetical protein FVEG_17353 [Fusarium verticillioides 7600];hypothetical protein FVEG_12816 [Fusarium verticillioides 7600]	14.4406	18.3942	16.7028	12.4632	5.93983	8.18926	34.1176	34.5614	18.3754	0.00069769	0.0108789	yes
FVEG_02564	XM_018889903.1;MSTRG.7209.1;MSTRG.7209.2	hypothetical protein FVER53263_02564 [Fusarium verticillioides]	180.361	108.003	173.787	283.399	297.846	145.722	675.883	737.405	317.791	0.000702394	0.0109371	yes
FVEG_13863	XM_018903209.1	hypothetical protein FVEG_13863 [Fusarium verticillioides 7600]	1.12074	0.737507	0.327223	1.87305	1.5166	0.900617	4.88749	5.88308	1.79687	0.000704733	0.0109584	yes
FVEG_10668	XM_018899828.1	hypothetical protein FVEG_10668 [Fusarium verticillioides 7600]	0.916611	0.239001	0	1.26056	0.502918	0.999922	7.24711	3.88952	3.10541	0.000709455	0.0109596	yes
FVEG_10234	XM_018899296.1	hypothetical protein FVEG_10234 [Fusarium verticillioides 7600]	25.2832	20.5944	19.8924	13.5977	12.6087	6.26826	40.7748	34.4098	29.0546	0.000708479	0.0109596	yes
FVEG_12767	XM_018902128.1	hypothetical protein FVEG_12767 [Fusarium verticillioides 7600]	16.5666	20.472	4.86094	27.6996	8.22168	2.78979	49.0454	63.6122	57.8936	0.000709675	0.0109596	yes
FVEG_09539	MSTRG.416.1;XM_018898550.1	hypothetical protein FVEG_09539 [Fusarium verticillioides 7600]	1.00793	0.603537	0.0653644	1.85616	15.872	1.99242	3.59168	5.31209	4.26772	0.000706412	0.0109596	yes
FVEG_06592	XM_018894975.1	hypothetical protein FVEG_06592 [Fusarium verticillioides 7600]	7.74189	8.41034	51.0183	2.04693	4.97808	2.77022	12.3141	15.9238	6.74979	0.00070967	0.0109596	yes
FVEG_10395	XM_018899538.1	hypothetical protein FVEG_10395 [Fusarium verticillioides 7600]	40.617	45.0067	64.5916	21.4779	6.38651	5.93151	59.3992	60.7681	22.5091	0.00071241	0.0109867	yes
FVEG_03336	XM_018890953.1	hypothetical protein FVEG_03336 [Fusarium verticillioides 7600]	0.309459	0.1067	0.042531	0.204219	0.062344	0	2.16788	1.41506	0.986749	0.000714571	0.0109899	yes
FVEG_03646	XM_018891265.1	hypothetical protein FVEG_03646 [Fusarium verticillioides 7600]	74.4095	150.122	183.293	84.3796	66.9414	105.158	39.8544	36.4476	47.3515	0.00071432	0.0109899	yes
FVEG_07398	XM_018896034.1;XM_018896035.1;XM_018896036.1;XM_018896037.1	uncharacterized protein FFUJ_12170 [Fusarium fujikuroi IMI 58289];hypothetical protein FVER53590_07398 [Fusarium verticillioides]	21.6484	19.7019	16.2135	20.9088	7.71141	7.91384	45.2826	43.9778	31.6809	0.000715642	0.0109914	yes
FVEG_14059	XM_018903393.1	hypothetical protein FVEG_14059 [Fusarium verticillioides 7600]	4.24653	3.25427	4.23974	2.54068	0.707792	0.600563	9.69022	9.84137	4.60516	0.0007243	0.011105	yes
FVEG_03197	XM_018890802.1	hypothetical protein FVEG_03197 [Fusarium verticillioides 7600]	100.431	106.679	72.5967	76.9219	106.15	170.477	14.0003	24.9419	53.3928	0.000725009	0.011105	yes
FVEG_02268	XM_018889481.1	hypothetical protein FVEG_02268 [Fusarium verticillioides 7600]	10.5623	12.5635	7.52534	12.61	4.57803	2.59313	17.2402	24.3715	42.8437	0.000727759	0.0111319	yes
FVEG_08001	XM_018896757.1	hypothetical protein FVEG_08001 [Fusarium verticillioides 7600]	1.04358	1.43638	0.795755	1.02837	0.156664	0.16068	4.82024	3.4194	1.93423	0.000737784	0.0112139	yes
FVEG_12049	XM_018901377.1;XM_018901378.1;XM_018901379.1;XM_018901380.1	hypothetical protein FVEG_12049 [Fusarium verticillioides 7600]	4.85789	11.2329	10.179	6.46055	3.05754	2.19672	8.84987	30.9469	13.5186	0.000738	0.0112139	yes
FVEG_09017	XM_018897929.1	oxidoreductase [Fusarium verticillioides 7600]	0.378991	0.319112	0.44282	0.313443	0.461739	0.209065	2.17166	3.66135	0.523495	0.000738149	0.0112139	yes
FVEG_11460	XM_018900722.1	acyl-CoA dehydrogenase [Fusarium verticillioides 7600]	39.0247	32.1886	88.1964	22.5079	18.9216	11.9718	67.5687	99.6355	38.1504	0.00073529	0.0112139	yes
FVEG_13385	XM_018902754.1	hypothetical protein FVEG_13385 [Fusarium verticillioides 7600]	6.91127	5.29554	11.7405	24.9179	18.4836	13.0385	45.0917	37.5468	17.6186	0.000739091	0.0112139	yes
FVEG_01059	XM_018887838.1	L-asparaginase [Fusarium oxysporum f. sp. lycopersici 4287]	10.395	7.44306	12.3535	10.3535	6.68196	1.56958	38.0387	33.8308	11.7511	0.000735967	0.0112139	yes
FVEG_12577	MSTRG.3502.4;MSTRG.3502.1;MSTRG.3502.2;MSTRG.3502.3;MSTRG.3502.5		55.243	56.8714	28.5719	18.9514	22.0851	22.655	89.497	69.8594	48.8419	0.000742703	0.0112535	yes
FVEG_17471	XM_018906725.1	hypothetical protein FVEG_17471 [Fusarium verticillioides 7600]	10.5649	6.84486	2.02606	8.60038	0.967316	2.04063	23.9013	38.4829	15.5206	0.000743752	0.0112542	yes
FVEG_07720	XM_018896391.1	hypothetical protein FVEG_07720 [Fusarium verticillioides 7600]	2.77244	1.611	1.06909	1.85306	0.415108	0.08661	8.67194	9.50709	2.33957	0.000746395	0.0112791	yes
FVEG_06265	XM_018894587.1	hypothetical protein FVEG_06265 [Fusarium verticillioides 7600]	2.69764	1.43765	2.86512	1.90315	0.908997	0.273854	7.98881	10.5331	2.26932	0.000753136	0.0113657	yes
FVEG_03740	XM_018891361.1	hypothetical protein FVEG_03740 [Fusarium verticillioides 7600]	12.0872	22.022	15.4383	8.81874	4.00389	2.08946	22.0985	31.9241	13.4286	0.000763376	0.0115048	yes
FVEG_03976	MSTRG.2927.1;MSTRG.2927.2;MSTRG.2927.3;XM_018891658.1	hypothetical protein FVEG_03976 [Fusarium verticillioides 7600]	65.0311	74.6614	72.6333	106.506	254.793	194.25	71.9278	82.2319	63.9721	0.000777202	0.0116975	yes
FVEG_13102	XM_018902483.1	gluconate 5-dehydrogenase [Fusarium verticillioides 7600]	32.9628	69.4927	35.2377	29.8551	29.2769	50.9334	4.5297	13.8958	16.0325	0.000778528	0.0117018	yes
FVEG_00998	XM_018887758.1;XM_018887759.1	hypothetical protein FVEG_00998 [Fusarium verticillioides 7600]	7.94659	8.12947	12.087	3.60643	2.74144	2.86448	4.52751	4.83131	3.39419	0.000781024	0.0117237	yes
FVEG_13077	XM_018902455.1	hypothetical protein FVEG_13077 [Fusarium verticillioides 7600]	1.09024	0.62641	0.025017	0.558506	0.502388	0.650161	5.97643	4.56	1.10628	0.000784717	0.0117634	yes
FVEG_02960	XM_018890509.1;XM_018890510.1	20S proteasome subunit alpha 1 [Fusarium oxysporum f. sp. lycopersici 4287];20S proteasome subunit alpha 1 [Fusarium verticillioides 7600]	68.3305	28.0776	27.0334	34.1117	10.0879	13.7329	85.5861	88.5267	61.217	0.000786633	0.0117765	yes
FVEG_06255	MSTRG.2317.1;XM_018894575.1	3-hydroxyisobutyrate dehydrogenase [Fusarium verticillioides 7600]	36.0803	12.3768	21.2484	15.0317	14.7369	6.45009	89.8074	60.8638	18.7328	0.000788983	0.011796	yes
FVEG_17534	XM_018906780.1	hypothetical protein FVEG_17534 [Fusarium verticillioides 7600]	2.67952	4.96875	2.68241	5.89517	3.46513	1.96376	11.659	17.5691	6.63205	0.00079324	0.0118439	yes
FVEG_11832	XM_018901153.1	hypothetical protein FVEG_11832 [Fusarium verticillioides 7600]	2.50499	2.42626	2.34316	7.56194	6.89155	8.45409	13.0712	13.469	9.20246	0.000796752	0.0118806	yes
FVEG_12321	XM_018901672.1	hypothetical protein FVEG_12321 [Fusarium verticillioides 7600]	0.483397	0.558123	0.595013	0.942789	0	0.194384	4.24043	3.8939	2.47833	0.000801391	0.0119339	yes
FVEG_12324	XM_018901674.1	hypothetical protein FVEG_12324 [Fusarium verticillioides 7600]	0.547164	0.18389	0.48795	0.661439	0.301923	0.29556	3.55807	3.32141	0.813911	0.000803844	0.0119547	yes
FVEG_17173	MSTRG.5466.1;XM_018906443.1;XM_018906444.1	hypothetical protein FVER14953_12140 [Fusarium verticillioides];related to CBS-domain protein Sds23p [Fusarium fujikuroi IMI 58289]	12.9349	18.1695	17.0047	8.90839	8.95592	9.69852	32.2741	30.9642	20.1541	0.000805135	0.0119581	yes
FVEG_00808	XM_018887420.1;MSTRG.1259.2	peroxiredoxin (alkyl hydroperoxide reductase subunit C) [Fusarium oxysporum f. sp. lycopersici 4287]	55.1705	34.5505	21.0747	27.5593	11.1435	18.5812	88.2133	81.6908	44.6289	0.000808901	0.0119982	yes
FVEG_07449	XM_018896101.1	hypothetical protein FVEG_07449 [Fusarium verticillioides 7600]	0.653713	0.952281	0.23649	0.506182	1.00794	0.858725	2.72223	1.96257	5.3406	0.000818562	0.0121255	yes
FVEG_08396	XM_018897290.1	hypothetical protein FVEG_08396 [Fusarium verticillioides 7600]	1.3035	9.18296	5.59882	1.05027	0.682482	0.486201	1.2307	3.99921	2.79999	0.000822508	0.0121679	yes
FVEG_00456	MSTRG.1791.1;XM_018886932.1	hypothetical protein FVER14953_00456 [Fusarium verticillioides]	48.1349	38.1158	24.6725	29.5605	7.41356	12.102	84.0784	86.4644	36.4831	0.000825308	0.0121933	yes
FVEG_04369	XM_018892160.1	hypothetical protein FVEG_04369 [Fusarium verticillioides 7600]	0.224936	0.115746	0.03005	0.404302	0.121761	0.08603	2.53646	1.22274	0.178625	0.000833337	0.0122958	yes
FVEG_16908	XM_018906145.1	hypothetical protein FVEG_16908 [Fusarium verticillioides 7600]	1.82021	0.468641	0.151109	0.70206	0.183074	0.446455	4.37088	5.77236	0.952325	0.000839792	0.0123748	yes
FVEG_05591	XM_018893838.1;XM_018893839.1	catalase-1 [Fusarium verticillioides 7600]	15.7803	33.6904	48.0975	10.4552	10.4323	10.8489	10.5635	18.8622	10.2025	0.000841842	0.0123888	yes
FVEG_06654	XM_018895058.1	hypothetical protein FVEG_06654 [Fusarium verticillioides 7600]	1.29586	1.37412	0.734654	3.51256	3.46783	2.19846	5.70658	7.19645	2.39145	0.000845033	0.0124196	yes
FVEG_02836	XM_018890347.1	hypothetical protein FVEG_02836 [Fusarium verticillioides 7600]	5.38048	4.41458	1.98305	7.3462	1.24814	0.78223	21.1368	12.9411	14.5725	0.000848043	0.0124475	yes
FVEG_06238	XM_018894548.1	hypothetical protein FVEG_06238 [Fusarium verticillioides 7600]	36.9766	32.1721	15.5345	51.6431	136.129	83.0739	41.0123	31.0915	44.7346	0.000851125	0.0124765	yes
	MSTRG.7497.1		117.966	179.475	186.032	74.2659	54.8537	115.13	26.3779	61.4492	56.1503	0.00085301	0.0124879	yes
FVEG_09451	XM_018898437.1;MSTRG.7083.2	hypothetical protein FVEG_09451 [Fusarium verticillioides 7600]	12.2212	9.77769	7.42882	17.1608	4.87896	3.60332	41.0851	30.5725	24.0933	0.000864194	0.0126352	yes
FVEG_01621	XM_018888625.1	hypothetical protein FVEG_01621 [Fusarium verticillioides 7600]	2.99189	0.969231	0.266601	3.69539	2.54602	4.73173	8.373	9.75224	8.69901	0.000870123	0.0127054	yes
FVEG_10110	XM_018899169.1;MSTRG.10635.2	hypothetical protein FVEG_10110 [Fusarium verticillioides 7600]	2.85689	1.36269	1.10648	4.90653	1.01471	1.41439	8.77309	11.0882	5.69573	0.000876009	0.0127582	yes
FVEG_12195	XM_018901547.1	hypothetical protein FVEG_12195 [Fusarium verticillioides 7600]	7.18214	2.26264	3.10493	2.10511	0.745352	0.540999	8.09703	9.14033	3.82906	0.000875852	0.0127582	yes
FVEG_11459	XM_018900721.1	flap endonuclease 1 [Fusarium verticillioides 7600]	8.95243	9.40518	11.9606	4.73555	1.51958	1.10958	10.1674	14.4123	8.66192	0.000887035	0.0129021	yes
FVEG_01849	XM_018888855.1	hypothetical protein FVEG_01849 [Fusarium verticillioides 7600]	3.72622	2.02935	3.41808	1.83926	1.44862	0.659574	7.21132	8.92128	3.01717	0.000893403	0.012978	yes
FVEG_00363	XM_018886812.1;XM_018886813.1	hypothetical protein FVEG_00363 [Fusarium verticillioides 7600]	18.8073	16.108	72.8397	9.0694	12.4067	9.40126	12.1641	14.6931	8.97006	0.000894566	0.0129781	yes
FVEG_08982	XM_018897896.1;XM_018897895.1;MSTRG.6713.3	dihydroxy-acid dehydratase [Fusarium verticillioides 7600]	4.44996	5.63855	8.30929	7.44038	1.79184	1.54356	16.969	32.4325	6.15198	0.000897102	0.0129982	yes
FVEG_10772;FVEG_10771	MSTRG.11639.1;XM_018899940.1;XM_018899939.1	hypothetical protein FVEG_10772 [Fusarium verticillioides 7600];hypothetical protein FVEG_10771 [Fusarium verticillioides 7600]	61.4204	88.3512	56.8873	122.53	146.694	204.177	38.7883	29.804	80.1108	0.000900618	0.0130323	yes
FVEG_08333	MSTRG.11282.1;XM_018897223.1	hypothetical protein FVEG_08333 [Fusarium verticillioides 7600]	6.52532	3.08408	3.93487	4.89824	0.708654	0.762067	15.9164	17.0601	6.64729	0.000906098	0.0130908	yes
FVEG_09654	XM_018898699.1	hypothetical protein FVEG_09654 [Fusarium verticillioides 7600]	26.1495	14.62	32.4535	15.9148	10.3702	6.785	48.8061	57.1634	20.4629	0.000906987	0.0130908	yes
FVEG_12384	XM_018901731.1	hypothetical protein FVEG_12384 [Fusarium verticillioides 7600]	0.220395	0.373247	0.283038	0.273766	0.517731	0.090603	1.19383	4.66709	0.809675	0.000913269	0.0131646	yes
FVEG_10344	XM_018899464.1;XM_018899463.1;XM_018899465.1;MSTRG.10406.4	glutathione S-transferase [Fusarium verticillioides 7600]	4.71209	5.48095	5.91652	3.85503	6.54668	17.605	21.3174	26.5115	20.4315	0.000916645	0.0131964	yes
FVEG_12458	XM_018901801.1	hypothetical protein FVEG_12458 [Fusarium verticillioides 7600]	0.526184	0.028188	0.141509	0.220756	0.042443	0.044495	1.7198	2.41226	0.17477	0.000920829	0.0132228	yes
FVEG_10401	XM_018899543.1	transcriptional regulator [Fusarium verticillioides 7600]	7.49191	9.58257	32.886	8.48204	3.54393	1.62085	61.4332	43.4089	5.75239	0.000920555	0.0132228	yes
FVEG_16709	XM_018905950.1	hypothetical protein FVEG_16709 [Fusarium verticillioides 7600]	2.68167	1.99631	1.19797	3.01011	2.27323	0.593124	10.3973	11.4392	3.9512	0.00093146	0.0132746	yes
FVEG_10001	XM_018899068.1	hypothetical protein FVEG_10001 [Fusarium verticillioides 7600]	7.74413	11.179	26.7295	25.7002	65.2751	36.0515	3.87495	10.0479	17.1887	0.000931512	0.0132746	yes
FVEG_08873	XM_018897752.1;XM_018897753.1;MSTRG.10884.3	hypothetical protein FVER53590_30424 [Fusarium verticillioides]	2.03176	1.7275	1.89203	2.79393	1.63911	0.790034	5.0762	9.67303	5.0292	0.000927217	0.0132746	yes
FVEG_03503	XM_018891102.1	hypothetical protein FVEG_03503 [Fusarium verticillioides 7600]	2.61463	3.88289	1.47368	9.49733	3.14418	1.0624	7.61364	23.2417	13.827	0.000928177	0.0132746	yes
FVEG_12782	XM_018902148.1;XM_018902149.1;XM_018902150.1;XM_018902151.1	hypothetical protein FVEG_12782 [Fusarium verticillioides 7600]	68.4449	67.1607	53.121	84.4358	213.638	137.364	51.9747	44.5613	58.0874	0.000928402	0.0132746	yes
FVEG_09426	XM_018898412.1	TKL protein kinase [Fusarium verticillioides 7600]	0.44259	0.807811	0.294105	0.464582	0.180751	0.033796	1.87022	2.27155	0.911023	0.000930744	0.0132746	yes
FVEG_08832	XM_018897717.1	hypothetical protein FVEG_08832 [Fusarium verticillioides 7600]	0.033281	0	0.082555	0.108443	0	0.057702	0.875569	1.56586	0.159251	0.000932926	0.013278	yes
FVEG_06510	XM_018894905.1	hypothetical protein FVEG_06510 [Fusarium verticillioides 7600]	3.17343	3.14146	1.64365	2.87817	0.816253	1.53664	9.9348	7.79595	5.00403	0.000934364	0.0132817	yes
FVEG_15788	XM_018904980.1	hypothetical protein FVER53590_27548 [Fusarium verticillioides]	2.58833	2.70151	2.7198	1.79289	1.17811	1.03854	11.327	16.6443	3.84612	0.000949513	0.01348	yes
FVEG_13384	XM_018902752.1;XM_018902753.1	hypothetical protein FVEG_13384 [Fusarium verticillioides 7600]	7.69471	6.6136	7.19354	13.4389	5.21349	3.45674	27.4491	35.7356	12.3879	0.000953088	0.0135137	yes
FVEG_13827	MSTRG.10857.1;XM_018903175.1	hypothetical protein FVEG_13827 [Fusarium verticillioides 7600]	7.36653	11.4056	9.55752	19.946	21.9768	32.5883	9.44041	8.72983	8.81679	0.000957404	0.0135578	yes
FVEG_06256	XM_018894576.1	hypothetical protein FVEG_06256 [Fusarium verticillioides 7600]	14.2338	18.8805	56.1845	83.1493	159.908	106.798	118.703	145.399	58.2545	0.000960635	0.0135865	yes
FVEG_13054	XM_018902434.1	hypothetical protein FVEG_13054 [Fusarium verticillioides 7600]	1.78818	0.967189	0.62156	1.66212	0.444155	0.661678	5.3444	6.29084	1.77548	0.000966642	0.0136543	yes
FVEG_08662	XM_018897549.1	hypothetical protein FVER53590_08662 [Fusarium verticillioides]	3.94488	5.75109	10.925	5.45479	43.6589	11.9545	3.11724	2.56711	4.35021	0.000973901	0.0137396	yes
FVEG_12735	XM_018902085.1;XM_018902086.1;XM_018902087.1;XM_018902088.1	hypothetical protein FVER14953_12736 [Fusarium verticillioides]	142.816	155.518	110.253	41.2889	49.5943	59.1875	53.2515	58.8817	64.1414	0.000976322	0.0137565	yes
FVEG_05735	XM_018893972.1	hypothetical protein FVEG_05735 [Fusarium verticillioides 7600]	0.399432	0.075016	0	0.101489	0.233475	0.125582	1.60097	2.34378	0.649105	0.000978555	0.0137707	yes
FVEG_11351	XM_018900577.1	1,4-alpha-glucan-branching enzyme [Fusarium verticillioides 7600]	44.9657	39.089	47.6783	33.0037	8.34915	7.87096	83.531	90.4406	38.5049	0.00100406	0.0141121	yes
FVEG_10413	XM_018899557.1	alcohol dehydrogenase (NADP+) [Fusarium verticillioides 7600]	71.3247	44.3317	91.8871	32.4349	15.1227	13.9012	95.0483	89.3331	32.4973	0.00100654	0.0141291	yes
FVEG_03416	XM_018891032.1	hypothetical protein FVEG_03416 [Fusarium verticillioides 7600]	2.59792	1.30872	1.99144	2.01543	0.460425	0.626915	8.67597	7.89193	1.86851	0.00100888	0.0141444	yes
FVEG_13292	XM_018902665.1	hypothetical protein FVEG_13292 [Fusarium verticillioides 7600]	0.784667	0.957045	0.488345	0.832409	1.34643	0.681001	4.03172	3.08345	1.9617	0.00102119	0.0142992	yes
FVEG_12535	XM_018901878.1	hypothetical protein FVEG_12535 [Fusarium verticillioides 7600]	13.7766	11.7244	15.5681	27.499	13.2615	6.32038	60.7031	58.4665	27.8407	0.00102586	0.0143468	yes
FVEG_04800	XM_018892691.1;MSTRG.5116.2	DnaJ like subfamily B member 4 [Fusarium verticillioides 7600]	245.982	173.127	87.56	275.78	694.831	509.639	114.877	94.2968	227.054	0.00102907	0.0143738	yes
FVEG_05677	XM_018893920.1	murein transglycosylase [Fusarium verticillioides 7600]	2.44806	2.20956	1.09841	2.39389	0.387525	0.668652	8.25468	7.13673	3.45856	0.00103192	0.0143929	yes
FVEG_05755	XM_018893991.1	hypothetical protein FVEG_05755 [Fusarium verticillioides 7600]	2.15611	1.39855	1.05154	1.56885	0.433152	0.404447	5.36909	7.91598	1.23743	0.001033	0.0143929	yes
FVEG_15035	XM_018904128.1;MSTRG.7481.2	hypothetical protein FVEG_15035 [Fusarium verticillioides 7600]	2.81933	4.41057	1.29901	1.31756	1.20722	1.24805	0.0823422	0.605547	0.525544	0.0010447	0.014538	yes
FVEG_14609	XM_018903543.1	hypothetical protein FVEG_14609 [Fusarium verticillioides 7600]	2.15938	1.89766	2.30595	1.52673	0.459516	0.386409	6.0855	6.11388	1.98441	0.00105057	0.0146017	yes
FVEG_04303	XM_018892093.1	hypothetical protein FVEG_04303 [Fusarium verticillioides 7600]	0.30023	0.084983	0.035416	0.268833	0.090729	0.055435	1.37141	1.37319	0.386698	0.00107746	0.0149569	yes
FVEG_13592	XM_018902951.1	hypothetical protein FVEG_13592 [Fusarium verticillioides 7600]	1.45356	1.19791	1.34955	2.44605	0.588591	0.501117	4.97896	7.89052	3.56874	0.00108048	0.014958	yes
FVEG_15773	XM_018904964.1	hypothetical protein FVEG_15773 [Fusarium verticillioides 7600]	2.15683	3.98792	2.35129	10.2386	18.5718	5.49357	8.01028	7.17248	18.5249	0.00108129	0.014958	yes
FVEG_04378	XM_018892166.1	hypothetical protein FVEG_04378 [Fusarium verticillioides 7600]	10.2261	6.41521	1.15418	2.58205	0.405883	0.033574	20.8742	20.2141	5.55848	0.00108153	0.014958	yes
FVEG_12819	XM_018902194.1	hypothetical protein FVEG_12819 [Fusarium verticillioides 7600]	0.269214	0.182962	1.05589	0.931237	5.8495	1.49731	0.391662	0.223038	0.534555	0.00108941	0.0150341	yes
FVEG_06269	XM_018894591.1;XM_018894592.1	acyl-CoA dehydrogenase [Fusarium verticillioides 7600]	45.5825	22.3456	18.6293	27.1687	14.0835	4.25953	103.579	76.1849	31.922	0.0010897	0.0150341	yes
FVEG_13273	XM_018902647.1	hypothetical protein FVEG_13273 [Fusarium verticillioides 7600]	1.87826	1.73234	9.05509	0.677474	1.17888	0.823898	0.680821	1.76788	0.543925	0.00109165	0.0150426	yes
FVEG_09300	XM_018898291.1	hypothetical protein FVEG_09300 [Fusarium verticillioides 7600]	1.49148	1.33017	2.21599	4.13361	18.0727	6.59535	9.67565	10.6202	2.72488	0.00109381	0.0150539	yes
FVEG_08711	MSTRG.11010.1;MSTRG.11010.2;XM_018897597.1	hypothetical protein FVEG_08711 [Fusarium verticillioides 7600]	74.7894	38.2705	51.7382	47.6961	24.8741	20.8478	144.014	144.381	53.7587	0.00109531	0.0150562	yes
FVEG_15526	XM_018904659.1;XM_018904658.1	DNA polymerase epsilon subunit 1 [Fusarium verticillioides 7600]	2.92023	1.69931	3.50977	1.97364	0.972608	0.213145	5.64994	7.06192	4.95383	0.00111055	0.0152387	yes
FVEG_13241	XM_018902616.1;XM_018902618.1;XM_018902617.1	hypothetical protein FVEG_13241 [Fusarium verticillioides 7600]	2.89671	1.81085	3.62212	1.40696	0.580396	0.558794	5.42506	7.37569	1.69161	0.0011113	0.0152387	yes
FVEG_08452	XM_018897343.1;MSTRG.11219.1	hypothetical protein FVER53590_29372 [Fusarium verticillioides]	6.54297	9.76891	3.73587	2.92141	3.86068	5.38147	0.180562	0.76253	1.98061	0.00111823	0.0153151	yes
FVEG_05662	XM_018893908.1;XM_018893907.1	hypothetical protein FVEG_05662 [Fusarium verticillioides 7600]	30.5853	28.4634	30.0995	8.47324	17.462	10.2296	45.9745	36.6329	28.2227	0.00112045	0.0153269	yes
FVEG_07252	XM_018895846.1	hypothetical protein FVEG_07252 [Fusarium verticillioides 7600]	0	0	0	0	0.526394	0	0.266401	0.809558	0.047528	0.00113095	0.0154517	yes
FVEG_01762	XM_018888759.1	hypothetical protein FVEG_01762 [Fusarium verticillioides 7600]	2.53864	3.95599	6.45899	6.85428	6.38329	6.87394	15.9208	21.7056	11.6484	0.00113571	0.0154979	yes
FVEG_16817	XM_018906056.1;MSTRG.11807.3;MSTRG.11807.2	hypothetical protein FVEG_16817 [Fusarium verticillioides 7600]	12.8908	10.4098	3.56635	1.49083	1.01189	2.46554	7.8	6.69828	4.99789	0.00113989	0.0155362	yes
FVEG_09318	XM_018898312.1	hypothetical protein FVEG_09318 [Fusarium verticillioides 7600]	0.817191	1.54981	0.862892	3.4482	4.94694	5.45359	4.00644	3.27708	2.46332	0.00114366	0.0155688	yes
FVEG_13255	XM_018902631.1	hypothetical protein FVEG_13255 [Fusarium verticillioides 7600]	0	0.01042	0	0.045827	0.011436	0	0.094895	0.242066	0.232651	0.0011648	0.015823	yes
FVEG_10066	MSTRG.10666.2;MSTRG.10666.1;MSTRG.10666.3;XM_018899131.1	hypothetical protein FVEG_10066 [Fusarium verticillioides 7600]	9.22995	9.59706	7.65926	18.4481	37.8874	24.0862	8.16598	9.08226	13.3974	0.00116635	0.015823	yes
FVEG_04797	XM_018892686.1	oxidoreductase [Fusarium verticillioides 7600]	5.16256	3.44688	2.0218	4.51139	0.264311	0.683046	18.7824	13.819	5.86506	0.00116656	0.015823	yes
FVEG_06540	XM_018894931.1	serine/threonine protein kinase [Fusarium verticillioides 7600]	0.71275	0.176877	0.481243	0.449687	0.299452	0.131373	2.07579	1.72446	0.990333	0.00116857	0.0158312	yes
FVEG_12193	XM_018901545.1	hypothetical protein FVEG_12193 [Fusarium verticillioides 7600]	3.35085	2.80306	1.18268	1.90111	1.03456	0.64934	6.12822	8.04721	3.39568	0.00117423	0.0158888	yes
FVEG_17604	XM_018906843.1	hypothetical protein FVEG_17604 [Fusarium verticillioides 7600]	12.3501	5.32513	13.7644	10.5574	2.8332	1.69673	37.9529	36.8127	14.7092	0.00118435	0.0160065	yes
FVEG_17098	XM_018906367.1	hypothetical protein FVEG_17098 [Fusarium verticillioides 7600]	0.229841	0.122635	0.333356	0.448575	0.088337	0.03384	1.98313	2.20487	0.295175	0.00118721	0.0160259	yes
FVEG_02710	XM_018890154.1	hypothetical protein FVEG_02710 [Fusarium verticillioides 7600]	110.887	75.2508	111.779	60.5703	47.3932	25.2924	162.775	219.328	82.2024	0.00119041	0.0160498	yes
FVEG_10526	XM_018899684.1	hypothetical protein FVEG_10526 [Fusarium verticillioides 7600]	0.365984	0	0.057033	0.058482	0.022481	0	1.02909	2.10216	0.128258	0.00119639	0.0161113	yes
FVEG_14160	MSTRG.11895.1;XM_018903479.1	hypothetical protein FVEG_14160 [Fusarium verticillioides 7600]	27.0127	53.7524	122.83	21.8206	23.1003	15.5946	27.4562	33.0779	19.9546	0.00120798	0.0162479	yes
FVEG_06183	MSTRG.2251.1;MSTRG.2251.2;XM_018894470.1;XM_018894471.1	alcohol dehydrogenase [Fusarium verticillioides 7600]	6.65811	5.16059	3.69556	14.488	9.45387	14.7395	17.9157	26.8469	10.2872	0.00121752	0.0163202	yes
FVEG_12010	XM_018901339.1	hypothetical protein FVEG_12010 [Fusarium verticillioides 7600]	3.94036	25.4177	0.815067	117.655	38.3272	5.4472	38.7965	93.2798	338.368	0.00121693	0.0163202	yes
FVEG_12220	XM_018901570.1	scytalone dehydratase [Fusarium verticillioides 7600]	5.1051	1.58353	2.68343	3.49612	1.93933	1.06256	15.1721	11.2051	5.31677	0.00121771	0.0163202	yes
FVEG_06743	XM_018895152.1	hypothetical protein FVEG_06743 [Fusarium verticillioides 7600]	3.63952	1.64059	1.34545	1.71585	0.882571	1.01336	7.11668	6.38003	3.22912	0.00122706	0.016426	yes
FVEG_05538	XM_018893779.1	hypothetical protein FVEG_05538 [Fusarium verticillioides 7600]	0.128308	0.077968	0	0.026363	0	0	1.06988	0.660861	0.075676	0.00123313	0.016429	yes
FVEG_17733	XM_018906960.1	hypothetical protein FVEG_17733 [Fusarium verticillioides 7600]	45.2665	47.4654	57.0329	111.726	147.289	187.784	97.6749	101.78	60.1209	0.00123169	0.016429	yes
FVEG_05429	XM_018893651.1	hypothetical protein FVEG_05429 [Fusarium verticillioides 7600]	19.9396	19.7858	18.7624	21.3735	6.37511	4.07503	58.0017	53.1853	23.0068	0.00123042	0.016429	yes
FVEG_03098	MSTRG.6087.1;XM_018890682.1	hypothetical protein FVEG_03098 [Fusarium verticillioides 7600]	3.03126	3.28885	2.60788	9.78493	10.2687	7.84991	2.13446	2.7847	4.49832	0.00122941	0.016429	yes
FVEG_10788	XM_018899961.1	hypothetical protein FVEG_10788 [Fusarium verticillioides 7600]	0.591752	0.523393	0.130366	0.338846	0.114762	0.061496	1.25139	1.81227	0.887508	0.00124126	0.0165179	yes
FVEG_09268	XM_018898249.1	hypothetical protein FVEG_09268 [Fusarium verticillioides 7600]	2.64565	3.10756	1.55363	2.86564	0.911531	1.24555	6.65403	9.3389	4.13875	0.00124411	0.0165363	yes
FVEG_11763	XM_018901083.1	hypothetical protein FVEG_11763 [Fusarium verticillioides 7600]	2.21043	2.83482	4.87421	1.17007	0.751756	0.512665	1.47537	1.25503	1.59541	0.00124583	0.0165395	yes
FVEG_11214	XM_018900395.1;MSTRG.10093.2	hypothetical protein FVEG_11214 [Fusarium verticillioides 7600]	161.833	130.289	44.8039	101.196	38.8645	32.6533	269.497	211.587	213.835	0.00124933	0.0165665	yes
FVEG_09892	XM_018898968.1	hypothetical protein FVEG_09892 [Fusarium verticillioides 7600]	2.88763	3.72959	7.62145	6.60452	12.6157	11.0686	2.39001	1.8883	3.01743	0.00125285	0.0165937	yes
FVEG_11007	XM_018900169.1;XM_018900170.1	hypothetical protein FVEG_11007 [Fusarium verticillioides 7600]	6.18325	5.3436	4.30669	6.66769	2.93311	2.59462	13.1494	17.2775	9.52453	0.00126577	0.016745	yes
FVEG_08830	XM_018897715.1	hypothetical protein FVEG_08830 [Fusarium verticillioides 7600]	0.37071	0.63368	0.085042	1.04156	0.174921	0.241487	2.28874	2.08776	2.00848	0.00127113	0.0167861	yes
FVEG_03602	XM_018891215.1	hypothetical protein FVEG_03602 [Fusarium verticillioides 7600]	51.2474	52.6509	37.3396	54.5769	29.7537	16.738	137.8	146.824	82.7193	0.00127185	0.0167861	yes
FVEG_07201;FVEG_07200	XM_018895792.1;MSTRG.9644.1;XM_018895791.1	hypothetical protein FVEG_07201 [Fusarium verticillioides 7600];hypothetical protein FVEG_07200 [Fusarium verticillioides 7600]	39.2613	38.1704	43.0842	105.632	99.5908	160.15	65.2349	90.9719	47.1164	0.00128037	0.0168787	yes
FVEG_10013	XM_018899080.1	glucan 1,6-alpha-glucosidase [Fusarium verticillioides 7600]	0.597273	0.393233	0.569968	0.358856	0.226148	0.230197	1.57426	1.554	1.14763	0.00128222	0.0168833	yes
FVEG_14829;FVEG_01399	MSTRG.627.1;MSTRG.627.2;MSTRG.627.3;XM_018888346.1;XM_018903842.1	hypothetical protein FOXG_00118 [Fusarium oxysporum f. sp. lycopersici 4287];hypothetical protein FVEG_14829 [Fusarium verticillioides 7600]	31.1691	23.7761	26.6329	10.1469	7.95217	11.1178	21.8474	39.9717	18.9612	0.00130042	0.0170964	yes
FVEG_02596	XM_018889950.1	hypothetical protein FVEG_02596 [Fusarium verticillioides 7600]	86.8153	108.629	281.966	81.7215	28.9065	15.9167	241.539	211.886	133.794	0.00130144	0.0170964	yes
FVEG_00643	MSTRG.1427.1;XM_018887212.1;MSTRG.1427.3	hypothetical protein FVEG_00643 [Fusarium verticillioides 7600]	60.0806	77.3726	97.3867	25.4571	25.3474	80.4275	15.4971	26.5736	19.8561	0.00130399	0.0171099	yes
FVEG_01717	XM_018888718.1	hypothetical protein FVEG_01717 [Fusarium verticillioides 7600]	0.844513	0.581162	0.203903	1.082	0.237642	0.348932	3.04069	6.80874	1.18365	0.00131162	0.01719	yes
FVEG_07727	XM_018896398.1	hypothetical protein FVEG_07727 [Fusarium verticillioides 7600]	2.33574	1.74004	1.48645	3.96246	0.997205	0.27655	13.4116	11.8251	3.07533	0.00133616	0.0174913	yes
	MSTRG.1700.1;MSTRG.1700.2		14.2631	20.2393	19.6564	27.8678	18.86	11.9252	50.3446	71.9014	38.51	0.00134186	0.0175454	yes
FVEG_02404	XM_018889660.1	hypothetical protein FVEG_02404 [Fusarium verticillioides 7600]	10.785	8.96537	6.13385	3.23673	1.82042	1.64617	7.34349	8.39346	7.30569	0.00134781	0.0176029	yes
FVEG_08553	XM_018897442.1	hypothetical protein FVEG_08553 [Fusarium verticillioides 7600]	1.0502	0.888035	0.25346	2.44981	0.211655	0.946637	4.0015	5.79955	4.11297	0.00135186	0.0176352	yes
FVEG_15787	XM_018904979.1	hypothetical protein FVEG_15787 [Fusarium verticillioides 7600]	0.573898	0.303914	0.423086	0.872027	0.292242	0	3.17234	5.2968	1.36303	0.00135375	0.0176395	yes
FVEG_08341	XM_018897231.1	hypothetical protein FVEG_08341 [Fusarium verticillioides 7600]	3.32427	1.92161	1.27171	2.27616	0.141085	0.125923	10.0744	8.98099	3.64931	0.00136018	0.0177028	yes
FVEG_16164	XM_018905402.1	hypothetical protein FVEG_16164 [Fusarium verticillioides 7600]	19.4598	19.062	13.2472	33.7919	12.4686	4.59223	51.045	84.658	46.9617	0.00137116	0.0178251	yes
FVEG_00074	XM_018886501.1;MSTRG.1728.2;MSTRG.1728.3;MSTRG.1728.4	hypothetical protein FVEG_00073 [Fusarium verticillioides 7600]	5.09746	5.09995	4.65451	1.86423	1.16658	1.06928	4.99207	4.25228	2.07644	0.00137476	0.0178512	yes
FVEG_10590	XM_018899753.1	hypothetical protein FVEG_10590 [Fusarium verticillioides 7600]	0.051905	0.12028	0.043646	0.110745	0.088531	0	0.302297	1.14603	0.460218	0.00137961	0.0178914	yes
FVEG_12703	XM_018902045.1	hypothetical protein FVEG_12703 [Fusarium verticillioides 7600]	229.159	213.157	151.994	144.133	139.202	267.046	25.1389	39.8623	100.795	0.00138262	0.0178914	yes
FVEG_13474	XM_018902844.1	hypothetical protein FVEG_13474 [Fusarium verticillioides 7600]	2.30501	2.91582	5.23452	7.55572	15.9607	8.84229	27.0641	43.0318	2.56487	0.00138228	0.0178914	yes
FVEG_16661	XM_018905904.1	hypothetical protein FVER53263_20013 [Fusarium verticillioides]	208.868	160.653	71.4817	259.052	505.13	500.674	146.614	110.232	196.677	0.00139586	0.018042	yes
FVEG_08903	XM_018897784.1;MSTRG.6634.5;MSTRG.6634.1;MSTRG.6634.2;MSTRG.6634.3;MSTRG.6634.4	hypothetical protein FVEG_08903 [Fusarium verticillioides 7600]	17.7697	11.8552	19.4549	26.176	14.8877	11.991	43.4533	77.7289	22.7901	0.00140421	0.0181291	yes
FVEG_08625	XM_018897511.1	hypothetical protein FVEG_08625 [Fusarium verticillioides 7600]	12.5231	5.57796	1.12305	2.49193	0.220896	0.710832	14.2856	18.7631	3.42079	0.00141589	0.0182589	yes
FVEG_13852	XM_018903200.1	hypothetical protein FVEG_13852 [Fusarium verticillioides 7600]	1.7041	0.75012	0.812152	1.63228	0.528388	0.152651	4.62967	4.89119	2.7611	0.00142567	0.0183641	yes
FVEG_16085	XM_018905326.1	hypothetical protein FVEG_16085 [Fusarium verticillioides 7600]	0	0.031169	0.240862	0.2974	0.297329	0.313321	1.00804	2.46469	0.907883	0.00142977	0.0183866	yes
FVEG_02131;FVEG_02130	MSTRG.7711.1;MSTRG.7711.2;MSTRG.7711.3;XM_018889309.1;XM_018889310.1;XM_018889308.1	hypothetical protein FVEG_02131 [Fusarium verticillioides 7600];hypothetical protein FVEG_02130 [Fusarium verticillioides 7600]	10.8044	10.4544	9.7147	11.2635	6.83997	5.15302	29.8877	23.5297	13.7275	0.00143068	0.0183866	yes
FVEG_12872	XM_018902256.1	hypothetical protein FVEG_12872 [Fusarium verticillioides 7600]	0.314415	0.826708	0.270658	1.67017	0.366505	0.145685	3.68024	2.9178	2.77157	0.00144115	0.0184789	yes
FVEG_06296	XM_018894627.1	FK506-binding protein 1 [Fusarium verticillioides 7600]	467.375	316.216	88.1803	362.06	62.7231	127.252	1240.23	1187.42	308.483	0.00144083	0.0184789	yes
FVEG_13079	XM_018902457.1	cytochrome P450, family 17, subfamily A (steroid 17alpha-monooxygenase) [Fusarium verticillioides 7600]	0.403745	0.261929	0.203841	0.279188	0.029789	0	1.51701	2.04434	0.867593	0.00145014	0.018573	yes
FVEG_11924	MSTRG.5637.1		1.04767	1.8516	1.58044	3.51667	4.93574	4.70106	0.060165	0.027141	1.16531	0.00145781	0.01865	yes
FVEG_05853	XM_018894090.1	hypothetical protein FVEG_05853 [Fusarium verticillioides 7600]	0.051639	0.052478	0.053513	0.247897	0.031727	0.02705	0.708722	0.720082	0.666549	0.00146781	0.0187354	yes
FVEG_12477	MSTRG.5876.1;XM_018901820.1	hypothetical protein FVER53590_12477 [Fusarium verticillioides]	2.67608	1.48747	0.603031	3.01892	0.67129	1.1444	8.18125	7.86001	3.66962	0.00146669	0.0187354	yes
FVEG_15614	XM_018904800.1	hypothetical protein FVEG_15614 [Fusarium verticillioides 7600]	2.51555	3.12141	2.11525	8.04517	7.99637	7.79485	2.71353	2.94988	3.2688	0.00147447	0.0187991	yes
FVEG_04843	XM_018892755.1;XM_018892756.1;MSTRG.5169.3	hypothetical protein FVEG_04843 [Fusarium verticillioides 7600];hypothetical protein BFJ65_g4243 [Fusarium oxysporum f. sp. cepae]	406.465	625.644	503.095	204.01	130.683	195.518	166.203	202.868	258.994	0.00147941	0.0188408	yes
	MSTRG.10044.1		0.416125	0.758135	0.938976	2.39421	6.57933	2.16547	1.9671	1.52879	2.30432	0.00148641	0.0189085	yes
FVEG_11095	MSTRG.9999.1		37.9028	19.3137	1.3715	7.16658	0.924987	4.13962	0.878065	0.593474	4.51401	0.0014883	0.0189111	yes
FVEG_17429	XM_018906673.1	hypothetical protein FVEG_17429 [Fusarium verticillioides 7600]	14.6241	23.7434	13.842	21.1348	10.9076	7.59282	34.7385	37.7114	46.7952	0.00150333	0.0190806	yes
FVEG_12228	MSTRG.5748.1;MSTRG.5748.2;XM_018901580.1;XM_018901579.1	cysteine dioxygenase [Fusarium verticillioides 7600]	14.6217	7.5183	93.6083	43.6262	105.568	48.0135	9.8071	11.5804	11.2972	0.00150509	0.0190814	yes
FVEG_02780	XM_018890249.1	transketolase [Fusarium verticillioides 7600]	166.245	171.554	241.514	106.959	45.592	55.3785	374	364.123	104.556	0.00151531	0.0191894	yes
FVEG_00602	XM_018887168.1;XM_018887169.1;XM_018887170.1;XM_018887171.1;XM_018887172.1;MSTRG.1467.6;MSTRG.1467.7	hypothetical protein FVEG_00602 [Fusarium verticillioides 7600]	22.2987	20.3493	18.4549	15.3985	7.22712	11.22	17.2378	47.9859	46.49	0.00151999	0.0192055	yes
FVEG_12701	XM_018902043.1	hypothetical protein FVEG_12701 [Fusarium verticillioides 7600]	49.5109	54.9971	86.6565	32.448	53.4674	67.391	12.5593	18.4878	21.0377	0.00151928	0.0192055	yes
FVEG_15203	XM_018904326.1	hypothetical protein FVEG_15203 [Fusarium verticillioides 7600]	0.05628	0.162939	0.025339	0.089606	0.11787	0.14574	0.414145	1.12721	0.33975	0.00152283	0.0192198	yes
FVEG_16900	XM_018906137.1	hypothetical protein FVEG_16900 [Fusarium verticillioides 7600]	2.21246	1.83258	0.677321	2.38423	0.606437	0.626169	5.0422	5.67627	4.19512	0.00153275	0.0193233	yes
FVEG_13659	XM_018903023.1	alpha-glucosidase [Fusarium verticillioides 7600]	2.09186	2.31189	8.41933	1.03755	0.620666	0.850581	5.64991	4.42904	1.65331	0.00153765	0.0193634	yes
FVEG_08612	XM_018897498.1	hypothetical protein FVEG_08612 [Fusarium verticillioides 7600]	230.554	174.567	156.716	192.12	299.539	293.519	66.9069	66.0186	118.497	0.00154219	0.0193834	yes
FVEG_05413	XM_018893631.1;MSTRG.4567.1;XM_018893630.1	hypothetical protein FVEG_15633 [Fusarium verticillioides 7600]	8.07408	8.50245	7.97149	8.65023	7.45536	3.21837	27.226	23.4046	9.7124	0.00154268	0.0193834	yes
FVEG_04142	XM_018891864.1;MSTRG.2739.2;XM_018891865.1	hypothetical protein FVEG_04141 [Fusarium verticillioides 7600]	23.332	23.7525	81.7817	19.1154	9.86456	10.6368	38.4204	50.4662	55.1574	0.00154464	0.0193863	yes
FVEG_03677	XM_018891295.1	hypothetical protein FVEG_03677 [Fusarium verticillioides 7600]	4.50081	3.94619	4.28062	5.63513	2.37815	1.90952	9.80097	15.6054	14.0638	0.00156718	0.0196473	yes
FVEG_12829	MSTRG.11315.1		47.2032	44.6628	32.3866	13.9406	12.2306	11.072	40.9821	29.9353	33.2523	0.00157078	0.0196706	yes
FVEG_12851	MSTRG.11336.1;XM_018902231.1	hypothetical protein FVEG_12851 [Fusarium verticillioides 7600]	22.8485	20.685	14.1359	25.5238	7.93663	8.261	57.3762	58.2585	27.3981	0.00158057	0.0197712	yes
FVEG_02452	XM_018889718.1	hypothetical protein FVER53590_02451 [Fusarium verticillioides]	17.9862	11.8451	22.256	9.59617	3.05481	3.4793	21.5999	21.9279	11.1969	0.0015899	0.0198658	yes
FVEG_10069	XM_018899134.1	hypothetical protein FVEG_10069 [Fusarium verticillioides 7600]	7.72487	3.2901	4.35782	6.37199	1.00476	0.578524	18.2945	19.5625	9.62568	0.0015939	0.0198937	yes
FVEG_08321	XM_018897213.1	pyruvate decarboxylase [Fusarium verticillioides 7600]	0.781542	2.53837	1.66118	0.27751	3.39512	1.09309	0.197395	0.145771	0.331477	0.00160277	0.0199364	yes
FVEG_16993	XM_018906228.1	hypothetical protein FVEG_16993 [Fusarium verticillioides 7600]	0.597647	0.927042	2.47884	3.42551	1.54507	0.716034	11.0558	9.92406	2.27526	0.00160392	0.0199364	yes
FVEG_03817	MSTRG.3094.1;XM_018891475.1;XM_018891476.1;XM_018891474.1	hypothetical protein FVEG_03817 [Fusarium verticillioides 7600]	3.37807	1.64727	2.58897	2.2707	1.15549	0.430276	7.55016	10.4441	2.54091	0.00160144	0.0199364	yes
FVEG_03514	XM_018891113.1	hypothetical protein FVEG_03514 [Fusarium verticillioides 7600]	1.9932	1.67739	2.34048	1.9354	2.78624	0.926769	6.17934	9.46899	3.83697	0.0016044	0.0199364	yes
FVEG_12051	XM_018901383.1	hypothetical protein FVEG_12051 [Fusarium verticillioides 7600]	0.64737	0.712822	0.285741	0.42919	0.090799	0.068288	2.75643	1.94988	0.629799	0.00161629	0.020062	yes
FVEG_04718	XM_018892574.1;XM_018892573.1	hypothetical protein FVER53590_04717 [Fusarium verticillioides]	59.8852	69.9497	156.232	33.1207	26.9252	30.7216	57.4704	65.4015	40.3043	0.00163289	0.0202457	yes
FVEG_13775	XM_018903129.1	hypothetical protein FVER14953_13775 [Fusarium verticillioides]	11.6174	5.20922	10.6315	12.8354	4.49353	1.73192	44.902	41.1138	11.4841	0.00163586	0.0202602	yes
FVEG_04433	XM_018892216.1	hypothetical protein FVEG_04433 [Fusarium verticillioides 7600]	1.38834	2.03148	0.630378	2.37712	0.484838	1.25562	6.45591	10.0523	3.33828	0.00163876	0.0202738	yes
FVEG_08339	XM_018897229.1	hypothetical protein FVEG_08339 [Fusarium verticillioides 7600]	1.07093	1.00849	1.74076	1.24508	1.57614	1.26778	5.05926	5.88123	2.36264	0.00164809	0.0203	yes
FVEG_00473	MSTRG.1770.1		7.16692	8.80916	3.00306	15.4572	25.1454	27.5952	6.75524	7.86326	10.4421	0.00164702	0.0203	yes
FVEG_12727	XM_018902075.1	hypothetical protein FVEG_12727 [Fusarium verticillioides 7600]	305.387	360.485	443.597	141.313	81.8168	113.42	60.3597	98.5699	250.675	0.00164588	0.0203	yes
FVEG_02044	XM_018889142.1	hypothetical protein FVEG_02044 [Fusarium verticillioides 7600]	0.385	0.176347	0.536328	0.153686	0.212333	0.209174	0.927577	2.44836	0.766106	0.00164381	0.0203	yes
FVEG_04799	XM_018892689.1;XM_018892690.1	phosphoglycolate phosphatase [Fusarium verticillioides 7600]	59.8795	10.8965	9.1588	4.37346	14.4515	4.19553	13.6199	99.7254	51.2495	0.00165006	0.020302	yes
FVEG_08627	XM_018897513.1	hypothetical protein FVEG_08627 [Fusarium verticillioides 7600]	1.21675	1.60895	0.813463	2.27312	0.983529	0.786597	5.97405	6.61903	2.29963	0.00166799	0.0204271	yes
FVEG_16412	MSTRG.10981.1;XM_018905647.1	serine/threonine protein kinase [Fusarium verticillioides 7600]	1.83161	2.03455	1.12445	2.75569	1.87749	1.15615	3.28066	7.47661	6.09453	0.0016693	0.0204271	yes
FVEG_16303	XM_018905554.1	hypothetical protein FVEG_16303 [Fusarium verticillioides 7600]	4.28226	2.73674	3.98784	3.9684	2.3262	0.817534	11.3822	13.191	5.89888	0.00166744	0.0204271	yes
FVEG_15532	XM_018904667.1	hypothetical protein FVEG_15532 [Fusarium verticillioides 7600]	63.1042	126.208	149.869	313.272	206.037	728.712	300.362	329.785	204.168	0.00166593	0.0204271	yes
FVEG_15210	XM_018904333.1	hypothetical protein FVEG_15210 [Fusarium verticillioides 7600]	1.03018	1.55385	1.11617	1.51537	1.12272	0.720821	3.774	5.05396	2.3816	0.00166842	0.0204271	yes
FVEG_03741	XM_018891362.1	hypothetical protein FVEG_03741 [Fusarium verticillioides 7600]	3.97885	8.76013	4.7731	1.7295	1.29081	1.0713	3.76837	6.734	3.33767	0.00167607	0.0204877	yes
FVEG_10961	XM_018900124.1	hypothetical protein FVEG_10961 [Fusarium verticillioides 7600]	17.1379	10.5196	6.63342	19.4609	5.51825	4.8112	35.6424	46.5702	21.7438	0.00169412	0.0206859	yes
FVEG_09856	XM_018898934.1	hypothetical protein FVEG_09856 [Fusarium verticillioides 7600]	18.6495	15.4914	1.84608	19.6508	1.69598	2.92089	56.0779	84.7698	21.5012	0.00169931	0.0207229	yes
FVEG_15068;FVEG_02481	XM_018904159.1;XM_018904160.1;MSTRG.7336.3;MSTRG.7336.4;XM_018889755.1	hypothetical protein FVEG_15068 [Fusarium verticillioides 7600];hypothetical protein FVER53590_02483 [Fusarium verticillioides];hypothetical protein FVEG_02481 [Fusarium verticillioides 7600]	47.4393	50.8673	50.2595	20.6339	22.5507	28.1465	7.98391	8.80357	27.2966	0.00170083	0.0207229	yes
FVEG_05614	XM_018893858.1	peptidyl-prolyl cis-trans isomerase ssp-1 [Fusarium oxysporum f. sp. lycopersici 4287]	18.5679	16.2245	19.5625	14.5166	3.28665	4.14097	42.1053	43.7311	15.9756	0.00170414	0.0207408	yes
FVEG_14058	MSTRG.11848.1;XM_018903392.1	hypothetical protein FVEG_14058 [Fusarium verticillioides 7600]	30.3824	36.1158	42.6471	26.3353	7.45634	12.3539	60.8922	53.0234	44.9021	0.00171317	0.0208281	yes
FVEG_00190	XM_018886622.1	isocitrate lyase [Fusarium verticillioides 7600]	76.3906	39.3614	27.3563	50.0467	12.7841	8.15957	162.21	95.4937	68.1009	0.00172436	0.0209416	yes
FVEG_13771	XM_018903126.1	hypothetical protein FVEG_13771 [Fusarium verticillioides 7600]	0.203434	0.224727	0.094228	0.173954	0.074677	0.168293	0.660115	2.15945	0.267991	0.00172863	0.0209708	yes
FVEG_07493	XM_018896142.1	hypothetical protein FVEG_07493 [Fusarium verticillioides 7600]	314.475	413.44	133.919	832.353	364.109	1445.17	108.106	82.6858	402.138	0.00173082	0.0209748	yes
FVEG_11657	XM_018900977.1	hypothetical protein FVEG_11657 [Fusarium verticillioides 7600]	0.086631	0.084441	0.046069	0.447695	0	0.02773	0.606227	1.83142	0.846507	0.00175534	0.0212491	yes
FVEG_00492	XM_018886990.1	hypothetical protein FVEG_00492 [Fusarium verticillioides 7600]	21.3174	19.7242	20.9198	40.4818	62.6899	41.2646	78.6229	63.354	38.2918	0.0017626	0.0213141	yes
FVEG_00277	XM_018886711.1	hypothetical protein FVEG_00277 [Fusarium verticillioides 7600]	0.180358	0.027611	0.222665	0.352871	4.30284	0.372306	0.768645	2.62022	1.5388	0.00177319	0.0213961	yes
FVEG_12291	XM_018901645.1	hypothetical protein FVEG_12291 [Fusarium verticillioides 7600]	4.80982	3.8162	1.71176	3.67492	0.850382	0.72824	12.1019	13.8912	3.7575	0.00177221	0.0213961	yes
FVEG_05887	XM_018894115.1	hypothetical protein FVEG_05887 [Fusarium verticillioides 7600]	1.1852	2.10295	1.69311	4.37481	11.8865	5.7188	2.65139	2.98176	4.87648	0.00177823	0.021434	yes
FVEG_03668	XM_018891286.1	hypothetical protein FVEG_03668 [Fusarium verticillioides 7600]	29.8604	48.3768	20.5131	35.4209	7.68175	5.45744	82.6339	68.8082	63.6109	0.00178612	0.021506	yes
FVEG_12476	XM_018901819.1	hypothetical protein FVEG_12476 [Fusarium verticillioides 7600]	1.34448	0.901344	0.400444	1.51909	0.373208	0.820861	5.12344	3.52747	2.8309	0.00179507	0.0215907	yes
FVEG_05598	XM_018893844.1	hypothetical protein FVEG_05598 [Fusarium verticillioides 7600]	0.823855	0.29003	0.395023	0.360313	0	0.212899	1.40501	4.67187	0.780062	0.00180295	0.0216623	yes
FVEG_13172	XM_018902552.1	beta-lactamase [Fusarium verticillioides 7600]	3.83076	0.758854	0.218439	0.681795	0.646025	0.259049	4.48155	11.5955	0.679471	0.00184154	0.0221024	yes
FVEG_12606	XM_018901956.1;XM_018901954.1;XM_018901955.1	hypothetical protein FVEG_12606 [Fusarium verticillioides 7600]	4.69632	4.90976	3.27305	3.56736	2.25561	1.98677	10.9103	8.79759	6.83741	0.00184725	0.0221237	yes
FVEG_17729	XM_018906957.1	hypothetical protein FVEG_17729 [Fusarium verticillioides 7600]	3.41932	2.26776	2.55459	5.04497	18.2482	7.29839	2.55567	3.81793	4.49936	0.00184623	0.0221237	yes
	MSTRG.9772.1		0.967492	2.36545	1.60985	3.2752	17.0391	7.31327	5.64624	4.92887	2.00863	0.00185014	0.0221348	yes
FVEG_03248	XM_018890862.1	hypothetical protein FVER53263_03248 [Fusarium verticillioides]	23.4343	23.0256	23.3533	11.0041	13.0606	16.1914	8.12514	9.53848	6.33176	0.00185846	0.0222107	yes
FVEG_13167	XM_018902546.1	hypothetical protein FVEG_13167 [Fusarium verticillioides 7600]	473.014	659.009	445.386	816.172	791.376	1775.48	261.29	242.735	410.382	0.00186247	0.0222351	yes
FVEG_04014	MSTRG.2877.1;XM_018891699.1	hypothetical protein FVEG_04014 [Fusarium verticillioides 7600]	6.03653	6.73918	6.33978	9.67563	6.09431	2.53887	21.7849	24.8306	11.9334	0.00186757	0.0222723	yes
FVEG_06039	XM_018894269.1	hypothetical protein FVEG_06039 [Fusarium verticillioides 7600]	9.64193	7.40123	9.37815	5.6689	2.56147	1.7848	16.6799	13.5929	8.61473	0.00187894	0.0223842	yes
FVEG_04178;FVEG_15422	XM_018891931.1;MSTRG.2697.1;XM_018904548.1	hypothetical protein FVER14953_04178 [Fusarium verticillioides];uncharacterized protein FPRO_03017 [Fusarium proliferatum ET1]	5.75273	5.46332	4.57084	8.9238	23.7246	10.362	4.24406	3.96838	7.89538	0.00188879	0.0224778	yes
FVEG_00105	XM_018886538.1	hypothetical protein FVEG_00105 [Fusarium verticillioides 7600]	0.788502	0.174492	0.482122	0.248643	0.145326	0.169758	1.22859	1.34144	1.03651	0.00189116	0.0224822	yes
FVEG_13574	XM_018902932.1	hypothetical protein FVEG_13574 [Fusarium verticillioides 7600]	0.195762	0.075315	0	1.41847	0.427799	0.999793	0.072876	0.106494	0.259281	0.00190636	0.0225403	yes
FVEG_10885	XM_018900051.1	hypothetical protein FVEG_10885 [Fusarium verticillioides 7600]	94.8966	126.395	69.9906	219.715	136.004	355.991	83.0137	77.3447	99.6869	0.00190479	0.0225403	yes
FVEG_09829	XM_018898907.1	hypothetical protein FVEG_09829 [Fusarium verticillioides 7600]	0.197775	0.715192	1.96535	0.126546	0.059139	0.049793	0.366753	0.34506	0.370258	0.0019031	0.0225403	yes
FVEG_03753	XM_018891375.1	hypothetical protein FVEG_03753 [Fusarium verticillioides 7600]	1.42127	1.3345	1.00141	1.77218	1.15346	1.09074	6.63077	3.95151	2.76519	0.00190338	0.0225403	yes
FVEG_12406	XM_018901753.1	hypothetical protein FVEG_12406 [Fusarium verticillioides 7600]	69.809	49.8513	94.5501	45.6058	103.964	38.753	18.2692	22.5442	28.6622	0.00190195	0.0225403	yes
FVEG_02092	XM_018889206.1	electron-transferring-flavoprotein dehydrogenase [Fusarium verticillioides 7600]	8.95127	6.27915	16.4079	4.64037	3.70372	1.74372	20.1387	16.5282	5.69355	0.00190806	0.0225403	yes
FVEG_00107	XM_018886541.1	hypothetical protein FVEG_00107 [Fusarium verticillioides 7600]	0.035993	0.353749	0.073531	0.66644	0.388479	0.259966	1.00556	2.05823	1.28749	0.00193538	0.0228391	yes
FVEG_16585	XM_018905832.1	hypothetical protein FVEG_16585 [Fusarium verticillioides 7600]	0.236915	0.130341	0	0.619954	0.1426	0.062812	1.84976	1.76506	0.858406	0.00193779	0.0228436	yes
FVEG_11562	XM_018900865.1	hypothetical protein FVEG_11562 [Fusarium verticillioides 7600]	4.8235	4.308	5.17066	3.31514	2.32943	1.22162	14.255	9.27904	6.1795	0.00194901	0.0229519	yes
FVEG_11035	XM_018900198.1	hypothetical protein FVEG_11035 [Fusarium verticillioides 7600]	0.108644	0.310348	0.479569	0.179504	0.035818	0.021824	0.541282	1.93223	0.53204	0.0019634	0.0230971	yes
FVEG_14580	XM_018903514.1	hypothetical protein FVEG_14580 [Fusarium verticillioides 7600]	0.079499	0.13343	0.05883	0.244576	0.139528	0.061501	0.826616	0.876749	0.576047	0.00197739	0.0232247	yes
FVEG_00409	XM_018886875.1	hypothetical protein FVEG_00409 [Fusarium verticillioides 7600]	15.4324	13.6422	12.4319	15.2579	4.07731	3.13533	38.4771	34.8114	20.1974	0.0019826	0.0232247	yes
FVEG_05561	MSTRG.4397.1;XM_018893814.1	hypothetical protein FVEG_05561 [Fusarium verticillioides 7600]	60.3892	57.294	90.9171	27.9299	41.9359	29.9584	22.5696	12.0355	35.6492	0.00198455	0.0232247	yes
FVEG_02923;FVEG_02922	XM_018890458.1;MSTRG.6262.1;XM_018890457.1	hypothetical protein FVEG_02923 [Fusarium verticillioides 7600];acyl-CoA dehydrogenase [Fusarium verticillioides 7600]	5.47006	4.86355	8.05303	7.46128	2.34627	1.27031	16.2245	23.095	8.86734	0.00197999	0.0232247	yes
FVEG_02885	XM_018890406.1;MSTRG.6303.2	hypothetical protein FVEG_02885 [Fusarium verticillioides 7600]	29.0928	22.882	15.0108	25.5436	6.21729	7.31843	58.8323	60.0902	30.3969	0.00198205	0.0232247	yes
FVEG_10005	XM_018899072.1	hypothetical protein FVEG_10005 [Fusarium verticillioides 7600]	0.767197	0.071181	0.289833	0.070003	0.143463	0	1.38823	2.58176	0.147479	0.00200199	0.0233558	yes
FVEG_09638	XM_018898677.1;XM_018898679.1	hypothetical protein FVEG_09638 [Fusarium verticillioides 7600]	9.41492	9.3519	8.18078	4.94555	2.83163	2.63847	11.4565	13.9809	8.43612	0.00200061	0.0233558	yes
	MSTRG.4620.1;MSTRG.4620.2		4.79668	5.39478	4.70861	11.0653	7.05585	8.59816	20.9222	14.2602	13.6484	0.00199988	0.0233558	yes
FVEG_12753	XM_018902105.1	hypothetical protein FVEG_12753 [Fusarium verticillioides 7600]	2.19	3.96418	3.77295	4.54411	3.31149	1.63256	7.46303	15.3244	8.6862	0.00201803	0.0234701	yes
FVEG_16052	MSTRG.9558.1		0	0.819993	0.685912	4.6513	0	0.842109	4.18301	15.8984	14.8086	0.00201751	0.0234701	yes
FVEG_11101	XM_018900267.1	gamma-glutamyltranspeptidase [Fusarium verticillioides 7600]	9.10824	8.54515	4.87523	9.20003	1.51843	2.88039	28.8714	20.8666	10.1879	0.00201501	0.0234701	yes
FVEG_01638	XM_018888642.1	hypothetical protein FVEG_01638 [Fusarium verticillioides 7600]	3.3824	2.54774	21.6688	7.45475	7.36474	1.26123	58.0304	40.3094	7.34898	0.00202043	0.0234737	yes
FVEG_17140	XM_018906410.1	hypothetical protein FVEG_17140 [Fusarium verticillioides 7600]	3.01638	1.11262	1.7634	2.02584	0.725354	0.529952	5.94128	6.83554	3.00473	0.00203088	0.0235708	yes
FVEG_02754	XM_018890213.1	hypothetical protein FVEG_02754 [Fusarium verticillioides 7600]	6.49294	8.78961	3.41059	9.66334	1.04255	0.41983	17.678	45.7464	15.6743	0.00203894	0.0236399	yes
FVEG_04736	XM_018892605.1;XM_018892606.1;XM_018892607.1	hypothetical protein FVEG_04736 [Fusarium verticillioides 7600]	49.171	47.0668	36.2015	46.7458	13.7652	6.91035	93.0305	85.1266	86.7704	0.00205605	0.0238138	yes
FVEG_11549	XM_018900839.1	hypothetical protein FVEG_11549 [Fusarium verticillioides 7600]	1.80378	3.50236	11.2844	1.26965	0.752992	1.0467	1.47405	1.21117	0.994017	0.00205858	0.0238186	yes
FVEG_13470	XM_018902840.1;MSTRG.9877.2	hypothetical protein FVEG_13470 [Fusarium verticillioides 7600]	27.7709	23.8367	17.0644	28.7012	5.19615	3.92474	71.6971	67.6897	31.3417	0.00207029	0.0239295	yes
FVEG_06477	XM_018894871.1	hypothetical protein FVEG_06477 [Fusarium verticillioides 7600]	3.99849	2.68001	2.15982	6.28777	5.47678	4.70262	12.0844	11.3026	9.02538	0.00207391	0.0239467	yes
FVEG_00078	XM_018886513.1	hypothetical protein FVEG_00078 [Fusarium verticillioides 7600]	115.904	81.3405	46.9191	43.0379	10.0818	13.4316	45.0748	34.7198	34.0367	0.00207709	0.0239532	yes
FVEG_08193	XM_018897041.1	hypothetical protein FVEG_08193 [Fusarium verticillioides 7600]	3.69944	2.12333	2.7628	3.12635	0.722987	0.508064	8.32077	10.8366	3.64215	0.00207872	0.0239532	yes
FVEG_13415	XM_018902786.1;XM_018902788.1;XM_018902785.1;XM_018902787.1	hypothetical protein FVEG_13415 [Fusarium verticillioides 7600];hypothetical protein FOYG_14895 [Fusarium oxysporum FOSC 3-a];hypothetical protein FOWG_11738 [Fusarium oxysporum f. sp. lycopersici MN25]	3.77487	5.78276	2.10335	1.12124	0.314024	1.1464	0.931165	1.70047	1.11939	0.00208163	0.0239622	yes
FVEG_03511	XM_018891110.1	hypothetical protein FVER53590_03511 [Fusarium verticillioides]	20.3084	19.5908	46.2189	16.8069	13.8892	9.63433	41.6483	78.0966	26.4886	0.00208401	0.0239651	yes
FVEG_10711	XM_018899874.1	hypothetical protein FVER14953_10711 [Fusarium verticillioides]	2.59881	2.09911	3.48569	5.10903	1.01797	1.40512	12.1802	12.4705	4.86839	0.00211193	0.0242415	yes
FVEG_16014	MSTRG.8774.1		16.3683	24.817	38.7328	11.6114	6.94623	7.87596	34.5485	44.7124	28.4087	0.00211236	0.0242415	yes
FVEG_06901	XM_018895339.1	hypothetical protein FVEG_06901 [Fusarium verticillioides 7600]	2.12766	1.53926	1.59295	0.869901	1.41589	0.406951	3.77479	6.05531	2.34214	0.00212009	0.0243055	yes
FVEG_08259	XM_018897127.1;XM_018897128.1;XM_018897129.1	hypothetical protein FVER14953_08259 [Fusarium verticillioides]	37.0396	33.995	9.25576	9.8347	5.05559	12.8375	34.3999	37.246	27.4838	0.00212328	0.0243172	yes
FVEG_15873	XM_018905099.1	hypothetical protein FVEG_15873 [Fusarium verticillioides 7600]	1.66214	0.370526	0.566485	0.73657	0.679178	0.340358	3.39121	4.70633	1.13233	0.00215775	0.024587	yes
FVEG_17370	XM_018906621.1	hypothetical protein FVER14953_12842 [Fusarium verticillioides]	0.215103	0	0	0	0	0.421797	2.94627	3.86963	1.38245	0.00215624	0.024587	yes
FVEG_05541	MSTRG.4370.1;XM_018893782.1	hypothetical protein FVEG_05541 [Fusarium verticillioides 7600]	7.8527	6.04888	7.94093	15.4384	6.31182	8.00201	26.3096	26.8722	16.6426	0.0021569	0.024587	yes
FVEG_12466	XM_018901807.1	hypothetical protein FVEG_12466 [Fusarium verticillioides 7600]	3.11565	4.84781	1.83981	2.38338	0.537991	0.881807	5.90048	8.51254	6.64629	0.0021566	0.024587	yes
FVEG_01268	XM_018888126.1	hypothetical protein FVEG_01268 [Fusarium verticillioides 7600]	24.2349	32.6026	59.2767	16.7957	11.5783	12.0267	39.4123	33.3059	28.8025	0.00215672	0.024587	yes
FVEG_03901	XM_018891568.1;XM_018891569.1	hypothetical protein FVEG_03901 [Fusarium verticillioides 7600]	1.38299	3.51778	2.11679	2.19277	1.64355	1.19851	10.006	3.92394	5.78964	0.00216204	0.0246101	yes
FVEG_02976	XM_018890530.1	hypothetical protein FVEG_02976 [Fusarium verticillioides 7600]	203.227	189.632	221.367	85.9698	45.2386	88.803	113.266	111.836	104.29	0.00216415	0.0246101	yes
FVEG_13419	XM_018902793.1	hypothetical protein FVEG_13419 [Fusarium verticillioides 7600]	2.33862	1.7135	0.707755	2.56571	0.726157	0.625586	7.795	7.33456	3.17924	0.00216906	0.0246411	yes
FVEG_00755	XM_018887352.1;XM_018887353.1	hypothetical protein FVEG_00755 [Fusarium verticillioides 7600]	68.8599	50.9512	59.2565	52.2063	21.4984	14.7971	122.308	112.207	65.7838	0.0021741	0.0246558	yes
FVEG_02101	XM_018889215.1;XM_018889216.1;XM_018889218.1	hypothetical protein FVEG_02101 [Fusarium verticillioides 7600]	16.0066	14.0846	23.1692	8.11079	1.12566	0.902243	12.5214	8.97748	9.62158	0.00217474	0.0246558	yes
FVEG_07717	XM_018896388.1	hypothetical protein FVEG_07717 [Fusarium verticillioides 7600]	2.19093	1.48648	1.57492	0.924518	0.183637	0.584182	4.25318	4.18909	1.4238	0.00217867	0.0246755	yes
FVEG_00760	XM_018887358.1	hypothetical protein FVEG_00760 [Fusarium verticillioides 7600]	9.78034	7.93819	7.89589	18.4943	13.7526	11.9965	30.1695	26.8453	19.1094	0.00218164	0.0246843	yes
FVEG_11829	XM_018901149.1	hypothetical protein FVEG_11829 [Fusarium verticillioides 7600]	4.20026	3.76507	1.17481	23.4375	4.48581	14.5157	2.08955	1.92275	7.73442	0.0021861	0.0247099	yes
FVEG_16386	XM_018905629.1	hypothetical protein FVEG_16386 [Fusarium verticillioides 7600]	25.6007	24.6071	10.3518	16.4148	21.0242	28.1623	3.93254	4.74206	8.07383	0.00219474	0.0247579	yes
FVEG_06454	XM_018894844.1	profilin [Fusarium verticillioides 7600]	99.5908	84.5566	104.16	76.6157	29.3481	28.5688	199.136	192.702	75.9542	0.0021927	0.0247579	yes
FVEG_13429	XM_018902801.1	hypothetical protein FVEG_13429 [Fusarium verticillioides 7600]	0.145934	0.120122	0	0.117626	0	0.040597	0.949952	2.57721	0.105731	0.00219701	0.0247587	yes
FVEG_05277;FVEG_05278	XM_018893426.1;XM_018893425.1;MSTRG.4254.3;MSTRG.4254.4;XM_018893427.1	hypothetical protein FVEG_05277 [Fusarium verticillioides 7600];hypothetical protein FVEG_05278 [Fusarium verticillioides 7600]	68.6619	67.8494	52.627	102.332	135.64	461.656	67.9963	60.1008	135.389	0.00220495	0.0248233	yes
FVEG_08388	XM_018897282.1	hypothetical protein FVEG_08388 [Fusarium verticillioides 7600]	7.05174	11.7982	7.93952	10.0449	32.0423	18.9358	1.3263	1.09695	8.26692	0.00222691	0.0250252	yes
FVEG_09636	MSTRG.129.1		0	0	0.083746	0	0.000407	1.57009	7.40262	8.75615	0	0.00222733	0.0250252	yes
	MSTRG.844.1;MSTRG.844.2		21.3563	31.4346	19.7016	28.8777	29.1386	41.6465	65.4933	75.8021	56.4282	0.00224052	0.0251444	yes
FVEG_17072	XM_018906340.1	hypothetical protein FVEG_17072 [Fusarium verticillioides 7600]	2.41574	1.2195	1.61966	1.44875	0.710109	0.268559	8.218	4.89134	2.62028	0.0022424	0.0251444	yes
FVEG_11851	XM_018901172.1	hypothetical protein FVEG_11851 [Fusarium verticillioides 7600]	0.25481	0.120665	0.052277	0.081306	0.048893	0.064264	0.699679	0.69047	0.193045	0.00224796	0.0251817	yes
FVEG_00179	XM_018886611.1	hypothetical protein FVEG_00179 [Fusarium verticillioides 7600]	2.66076	1.71247	0.9587	1.49395	0.288037	0.258567	7.15471	6.5772	1.19643	0.00226499	0.0253472	yes
FVEG_13683	XM_018903046.1	hypothetical protein FVEG_13683 [Fusarium verticillioides 7600]	9.39325	5.87537	5.72699	5.32256	1.56115	1.14952	13.9111	20.2867	7.43539	0.00229031	0.025572	yes
FVEG_10941	XM_018900104.1	hypothetical protein FVEG_10941 [Fusarium verticillioides 7600]	10.6869	12.4073	2.01118	2.31285	0.847207	1.63815	6.4725	8.27681	6.39074	0.00229189	0.025572	yes
FVEG_04194	XM_018891948.1;MSTRG.2681.2	hypothetical protein FVER14953_04193 [Fusarium verticillioides]	12.8523	58.3164	47.0096	7.59539	10.448	14.5042	16.4651	26.3602	12.9421	0.00228962	0.025572	yes
FVEG_03904	XM_018891572.1	hypothetical protein FVEG_03904 [Fusarium verticillioides 7600]	1.24202	0.264957	0.540038	1.15848	0.592411	0.544101	3.18619	4.48715	1.80095	0.00229999	0.0256369	yes
FVEG_05794	XM_018894027.1	NAD-dependent aldehyde dehydrogenase [Fusarium verticillioides 7600]	0.875082	1.01437	0.393528	0.51294	0.236197	0.141521	2.73705	1.81766	1.1546	0.00230609	0.0256795	yes
FVEG_09920	XM_018898999.1	hypothetical protein FVEG_09920 [Fusarium verticillioides 7600]	991.26	1075.19	791.563	493.69	361.826	526.7	271.359	328.792	409.461	0.00232096	0.0258195	yes
FVEG_07889	XM_018896598.1	hypothetical protein FVEG_07889 [Fusarium verticillioides 7600]	36.3693	20.4966	40.168	17.4035	4.39667	3.84658	62.6099	35.5127	14.1006	0.00232713	0.0258626	yes
FVEG_03885	XM_018891553.1	hypothetical protein FVEG_03885 [Fusarium verticillioides 7600]	124.213	132.243	89.2744	210.286	196.416	406.949	109.518	82.6477	123.196	0.00233164	0.0258871	yes
FVEG_15734	MSTRG.1986.1;XM_018904931.1;XM_018904930.1	hypothetical protein FVER53263_05828 [Fusarium verticillioides]	0.586164	1.41438	1.76105	0.783781	0.719367	0.320671	2.79649	2.90673	1.88303	0.00234731	0.0260099	yes
FVEG_08239	XM_018897103.1	methionyl aminopeptidase [Fusarium verticillioides 7600]	57.1873	54.2935	43.729	52.6147	8.90038	10.2071	110.134	117.944	70.9292	0.00234506	0.0260099	yes
FVEG_07428	XM_018896082.1	hypothetical protein FVEG_07428 [Fusarium verticillioides 7600]	23.9111	21.8458	6.30253	25.5314	6.21777	2.32575	47.9406	49.6813	60.0084	0.00235443	0.0260631	yes
FVEG_09048	XM_018897960.1	hypothetical protein FVEG_09048 [Fusarium verticillioides 7600]	33.2439	22.86	17.972	15.7298	6.07331	7.77214	34.3242	45.5651	19.2005	0.00235864	0.0260841	yes
FVEG_03787	XM_018891415.1	hypothetical protein FVEG_03787 [Fusarium verticillioides 7600]	145.51	114.071	220.638	107.682	40.2596	34.1161	260.899	232.276	129.737	0.00238237	0.0263206	yes
FVEG_11615	XM_018900941.1	ATPase [Fusarium verticillioides 7600]	4.60552	2.56875	0.786264	2.14822	0.706786	0.441966	6.26256	8.73985	3.4145	0.00239673	0.0264534	yes
FVEG_11292	XM_018900484.1	hypothetical protein FVEG_11292 [Fusarium verticillioides 7600]	9.85307	6.86959	5.38659	9.9652	3.48832	3.05722	19.1906	22.6001	15.4427	0.00240924	0.0265394	yes
FVEG_05323	XM_018893499.1	hypothetical protein FVEG_05323 [Fusarium verticillioides 7600]	3.9874	6.92498	10.1552	4.40595	1.78535	2.76046	1.95872	2.47969	2.97765	0.00240752	0.0265394	yes
FVEG_08551	XM_018897440.1	hypothetical protein FVEG_08551 [Fusarium verticillioides 7600]	2.43381	1.32412	1.75065	2.25605	1.59888	0.775463	5.27069	5.94179	3.81127	0.00241481	0.0265747	yes
FVEG_03317	XM_018890933.1	hypothetical protein FVEG_03317 [Fusarium verticillioides 7600]	1.79275	1.36995	0.403106	0.376018	0.122997	0.152548	1.32921	1.46094	0.503151	0.00242721	0.0266492	yes
FVEG_13639	XM_018902999.1	alanyl-tRNA synthetase [Fusarium verticillioides 7600]	20.1862	18.8772	11.1765	24.8283	18.4373	7.26091	49.4921	62.7052	31.7247	0.00242402	0.0266492	yes
FVEG_05461	XM_018893693.1	hypothetical protein FOYG_02588 [Fusarium oxysporum FOSC 3-a]	48.4543	66.754	54.1666	163.747	130.448	127.951	170.773	99.8479	156.23	0.00242868	0.0266492	yes
FVEG_08593	XM_018897481.1	hypothetical protein FVEG_08593 [Fusarium verticillioides 7600]	0.514294	0.157538	0.603223	1.74032	4.36116	1.82412	0.510325	1.17092	0.43636	0.00245859	0.0269249	yes
FVEG_12319	XM_018901671.1	hypothetical protein FVEG_12319 [Fusarium verticillioides 7600]	4.52506	3.67098	5.02216	3.52376	2.88139	1.38594	8.72374	10.3328	7.55364	0.00245824	0.0269249	yes
FVEG_01865	XM_018888872.1	hypothetical protein FVEG_01865 [Fusarium verticillioides 7600]	7.69249	7.20711	4.94033	5.96181	1.92601	3.16546	14.1773	14.3737	8.74529	0.00247543	0.0270827	yes
FVEG_11802	XM_018901126.1;MSTRG.9175.1	D-lactate dehydrogenase (cytochrome) [Fusarium verticillioides 7600]	1.41243	1.42165	1.19334	2.24002	0.565321	0.432784	5.7823	4.0312	3.51668	0.00247781	0.0270827	yes
FVEG_17739	XM_018906965.1	hypothetical protein FVEG_17739 [Fusarium verticillioides 7600]	2.07111	1.58778	0.894103	1.65505	0.45938	0.152666	5.2512	4.8955	3.01771	0.00248654	0.0271518	yes
FVEG_04975	XM_018892948.1	hypothetical protein FVEG_04975 [Fusarium verticillioides 7600]	74.0066	38.8064	15.2635	19.2553	7.68627	10.429	48.3528	37.062	36.3767	0.00249165	0.0271811	yes
FVEG_00852	XM_018887511.1	hypothetical protein FVEG_00852 [Fusarium verticillioides 7600]	18.2531	16.7105	23.718	12.4463	8.18191	5.0807	25.6152	35.3654	18.9259	0.00250033	0.0272231	yes
FVEG_13540	XM_018902904.1	hypothetical protein FVEG_13540 [Fusarium verticillioides 7600]	2.62775	2.17979	1.09126	1.48287	0.385339	0.289405	5.7806	4.98808	1.67232	0.00249798	0.0272231	yes
FVEG_08399	XM_018897293.1	OPT family small oligopeptide transporter [Fusarium verticillioides 7600]	2.03728	0.490477	0.769057	0.331295	0.290217	0.358984	1.98915	1.64583	1.43734	0.00251811	0.0273902	yes
FVEG_12260	XM_018901612.1	hypothetical protein FVEG_12260 [Fusarium verticillioides 7600]	2.31579	1.57706	1.32423	1.42447	1.1134	0.309855	4.89851	5.4076	3.68464	0.0025349	0.0275462	yes
FVEG_01661	XM_018888666.1	hypothetical protein FVEG_01661 [Fusarium verticillioides 7600]	0.827966	0.57978	0.497769	0.458038	0.198675	0.088296	1.35242	1.5964	1.00802	0.00254805	0.0276092	yes
FVEG_10048	XM_018899113.1;MSTRG.10674.2	hypothetical protein BFJ68_g6959 [Fusarium oxysporum]	89.1982	96.0167	59.2122	69.6021	29.1122	42.4635	139.1	227.081	92.0175	0.00254557	0.0276092	yes
FVEG_04370	MSTRG.4719.1;MSTRG.4719.2;XM_018892161.1	cyanide hydratase [Fusarium verticillioides 7600]	90.1424	24.9381	4.07158	64.257	38.8262	98.8443	1.56504	2.2977	17.5938	0.00254734	0.0276092	yes
FVEG_14869	XM_018903886.1	hypothetical protein FVER14953_01572 [Fusarium verticillioides]	14.0231	13.4901	17.3032	19.4674	8.55694	9.67164	50.0762	33.127	22.7576	0.00256315	0.0277461	yes
FVEG_05921	XM_018894150.1	hypothetical protein FVEG_05921 [Fusarium verticillioides 7600]	8.00223	5.44875	17.2091	2.35994	3.27394	2.37244	3.29118	5.15519	3.18753	0.00256748	0.0277663	yes
FVEG_04053;FVEG_04052	XM_018891750.1;MSTRG.2835.2;XM_018891749.1	3-ketoacyl-CoA thiolase, peroxisomal [Fusarium oxysporum f. sp. cubense race 1];hypothetical protein FVEG_04052 [Fusarium verticillioides 7600]	24.1979	38.2457	34.5304	55.2145	33.9635	26.0465	84.3879	90.9886	79.2256	0.00259099	0.0279936	yes
FVEG_08804	XM_018897687.1	ADP-ribosylglycohydrolase [Fusarium verticillioides 7600]	5.00462	10.2318	4.80372	20.0505	17.8868	5.12335	15.1383	26.5921	40.7219	0.00260805	0.0281333	yes
FVEG_14575	XM_018903509.1;MSTRG.1732.2	hypothetical protein FVEG_14575 [Fusarium verticillioides 7600]	11.0346	11.6719	3.1089	16.7304	13.0061	31.3772	0.402463	0.583854	6.59673	0.00260892	0.0281333	yes
FVEG_08826	XM_018897711.1	hypothetical protein FVEG_08826 [Fusarium verticillioides 7600]	0.883308	1.07171	1.77005	3.70996	6.72443	1.8729	4.58971	5.3917	5.17866	0.00261487	0.0281706	yes
FVEG_00055	XM_018886485.1	hypothetical protein FVEG_00055 [Fusarium verticillioides 7600]	0.713686	0.221802	0.43138	0.64282	0.226185	0.238832	3.1477	1.60686	0.817981	0.00261986	0.0281973	yes
FVEG_16927	XM_018906164.1	hypothetical protein FVEG_16927 [Fusarium verticillioides 7600]	3.80466	3.86253	3.6759	4.98356	7.56931	2.64728	12.8797	14.3257	10.8576	0.00262675	0.0282444	yes
FVEG_08817	XM_018897701.1	hypothetical protein FVEG_08817 [Fusarium verticillioides 7600]	0.837955	0.693946	0.106937	0.196434	0.317429	0.173053	2.20515	1.80424	0.686334	0.00265236	0.0284655	yes
FVEG_08868	XM_018897747.1	hypothetical protein FVEG_08868 [Fusarium verticillioides 7600]	3.82341	3.37832	8.21054	8.79788	12.2686	4.5857	18.2289	37.6081	8.03547	0.00265013	0.0284655	yes
FVEG_14649	XM_018903594.1	hypothetical protein FVEG_14649 [Fusarium verticillioides 7600]	0.70984	0.679263	1.92408	5.08018	3.19935	2.79947	31.2268	10.6529	1.52735	0.00267248	0.0286268	yes
FVEG_12088	XM_018901423.1	2-haloacid dehalogenase [Fusarium verticillioides 7600]	1.06143	0.61148	0.670218	1.53437	0.639162	0.356069	5.62027	6.21109	0.450571	0.00267133	0.0286268	yes
FVEG_02433	XM_018889690.1	hypothetical protein FOIG_12074 [Fusarium oxysporum f. sp. cubense tropical race 4 54006]	17.8285	11.6041	22.2884	34.1105	31.8655	20.0618	60.7497	86.9787	22.4927	0.00267748	0.0286531	yes
FVEG_08163	XM_018896998.1	dihydroxyacetone kinase [Fusarium verticillioides 7600]	19.836	13.1312	24.8382	17.4186	3.32928	3.04548	47.96	44.6262	17.4798	0.00268361	0.0286915	yes
FVEG_05033	MSTRG.5366.1;MSTRG.5366.2;MSTRG.5366.3;XM_018893027.1	hypothetical protein FVEG_05033 [Fusarium verticillioides 7600]	3.58423	3.96806	3.18209	7.58243	21.3147	10.6427	5.87201	16.9202	4.39249	0.00268722	0.0287028	yes
FVEG_09027	XM_018897939.1	hypothetical protein FVEG_09027 [Fusarium verticillioides 7600]	3.39632	1.25305	7.43643	1.54685	1.99459	0.769898	7.5107	12.4996	3.77379	0.00269158	0.0287221	yes
FVEG_05078	XM_018893101.1	hypothetical protein FVEG_05078 [Fusarium verticillioides 7600]	0	0	0	0	0.356525	0	0	2.70125	0	0.00270068	0.0287646	yes
FVEG_02448;FVEG_15062	XM_018889714.1;rna-FVEG_15062	hypothetical protein FVEG_02448 [Fusarium verticillioides 7600]	6.68317	5.85285	2.29286	5.08541	1.2915	1.07506	13.4681	15.8526	7.97368	0.00269973	0.0287646	yes
FVEG_10494	XM_018899653.1	hypothetical protein FVEG_10494 [Fusarium verticillioides 7600]	0.26118	0.270538	0.188471	0.302043	0.067585	0.074126	2.21035	1.14677	0.095529	0.00270326	0.0287649	yes
FVEG_04434	XM_018892217.1	hypothetical protein FVEG_04434 [Fusarium verticillioides 7600]	3.32608	0.603063	1.52869	1.32707	0.379978	0.157781	6.13666	6.58734	3.1677	0.00271369	0.0288487	yes
FVEG_13671	XM_018903034.1	hypothetical protein FVEG_13671 [Fusarium verticillioides 7600]	23.9512	25.0043	20.5484	24.7333	10.7783	10.5015	48.9219	58.5338	33.4622	0.00272774	0.0289434	yes
FVEG_02527	XM_018889832.1;XM_018889833.1;XM_018889834.1;XM_018889835.1	2,3-bisphosphoglycerate-dependent phosphoglycerate mutase [Fusarium verticillioides 7600]	19.9206	15.2663	18.0355	15.295	5.49821	4.98474	30.8033	40.3434	17.4523	0.00272757	0.0289434	yes
FVEG_01895	MSTRG.7954.1;XM_018888917.1	hypothetical protein BFJ67_g1700 [Fusarium oxysporum f. sp. cepae]	84.9403	75.5779	69.5304	66.5856	16.4634	17.0832	146.491	139.774	79.2225	0.00273216	0.028963	yes
FVEG_13739	XM_018903098.1	hypothetical protein FVEG_13739 [Fusarium verticillioides 7600]	15.2622	10.2423	6.70708	10.0159	7.83625	9.74891	1.33033	1.40654	5.42192	0.00273664	0.0289832	yes
FVEG_01874	XM_018888885.1	lysyl-tRNA synthetase [Fusarium verticillioides 7600]	11.6836	14.6365	32.934	12.777	8.42606	4.76808	37.8554	53.033	13.4914	0.00274772	0.0290732	yes
FVEG_02343	MSTRG.7480.1;MSTRG.7480.2;XM_018889580.1	hypothetical protein FVEG_02343 [Fusarium verticillioides 7600]	3.32732	4.22075	43.9294	13.5196	37.8641	7.75637	2.60114	2.8608	3.55813	0.00275552	0.0291123	yes
FVEG_07679	XM_018896355.1	methylmalonate-semialdehyde dehydrogenase (acylating) [Fusarium verticillioides 7600]	8.70155	6.91596	2.49489	9.57598	2.24862	2.50995	21.9557	18.6342	14.5199	0.00275659	0.0291123	yes
FVEG_06206	XM_018894504.1;XM_018894503.1	hypothetical protein FOXG_08470 [Fusarium oxysporum f. sp. lycopersici 4287]	39.1092	25.5987	17.3893	23.7939	6.92167	6.26853	64.375	59.8847	27.4226	0.00275978	0.0291187	yes
FVEG_12214	XM_018901564.1	hypothetical protein FVEG_12214 [Fusarium verticillioides 7600]	4.05542	3.5265	0.571653	9.38908	0.830498	0.571082	7.32765	28.9103	16.9219	0.00276502	0.0291466	yes
FVEG_10087	XM_018899148.1	2-deoxy-D-gluconate 3-dehydrogenase [Fusarium verticillioides 7600]	2.75019	2.12698	1.52418	1.03205	0.27997	1.35231	8.3557	6.92236	1.38036	0.00277038	0.0291758	yes
FVEG_09255	XM_018898236.1	hypothetical protein FVEG_09255 [Fusarium verticillioides 7600]	0.458142	0.226008	0.125084	1.64637	1.60034	1.1033	1.19159	1.84486	2.27101	0.00277613	0.029209	yes
FVEG_10881	XM_018900049.1	3-hydroxybutyrate dehydrogenase [Fusarium verticillioides 7600]	11.2393	7.24406	2.4713	11.6875	1.34031	4.49463	31.717	27.2538	17.0752	0.00279862	0.0294182	yes
FVEG_03780	XM_018891408.1	hypothetical protein FVEG_03780 [Fusarium verticillioides 7600]	13.4871	8.95846	17.7556	15.0977	8.52766	5.60972	34.028	47.5303	14.7359	0.00280124	0.0294183	yes
FVEG_11872	XM_018901194.1	hypothetical protein FVEG_11872 [Fusarium verticillioides 7600]	13.7261	15.1246	6.8057	20.6661	9.56982	5.78474	28.5084	35.2998	34.4246	0.00280672	0.0294211	yes
FVEG_09026	XM_018897938.1	hypothetical protein FVEG_09026 [Fusarium verticillioides 7600]	1.98548	0.888853	2.26154	0.540108	0.145064	0.13262	1.90455	1.84775	0.598912	0.00280674	0.0294211	yes
FVEG_10947	XM_018900110.1	hypothetical protein FVEG_10947 [Fusarium verticillioides 7600]	10.8792	6.40603	5.56367	7.34614	5.65482	2.77124	25.3548	36.9483	5.08385	0.00281004	0.0294283	yes
FVEG_11002	MSTRG.9951.1		3.06222	2.19671	1.06066	3.08555	0.852944	2.3296	9.11883	12.2414	2.54893	0.00281752	0.0294792	yes
FVEG_14950	MSTRG.7944.1;XM_018903988.1	hypothetical protein FVEG_14950 [Fusarium verticillioides 7600]	5.07207	2.87464	1.63745	4.59403	17.4634	8.15292	2.19723	2.36562	4.02632	0.00282046	0.0294826	yes
FVEG_16878	XM_018906115.1	hypothetical protein FOYG_15759 [Fusarium oxysporum FOSC 3-a]	4.87659	3.4687	3.87005	16.225	9.86466	5.70196	15.4445	20.9888	11.6038	0.0028248	0.0295005	yes
FVEG_13388	XM_018902758.1	hypothetical protein FVEG_13388 [Fusarium verticillioides 7600]	4.33369	3.12479	2.28482	4.13657	2.35315	1.93697	9.21691	14.143	5.73111	0.00284329	0.0296662	yes
FVEG_00746	MSTRG.1326.1;MSTRG.1326.2		18.4619	18.624	50.3281	15.5535	6.78633	4.68095	33.6495	43.9959	18.6812	0.00284921	0.0297004	yes
FVEG_09696;FVEG_09695	MSTRG.75.1;MSTRG.75.2;XM_018898750.1;XM_018898749.1	glutamyl aminopeptidase [Fusarium verticillioides 7600]	32.0576	23.8577	21.0063	25.8521	7.634	8.79954	64.8004	59.0677	24.7196	0.00287317	0.0299224	yes
FVEG_02614	XM_018889988.1	DNA polymerase epsilon subunit 2 [Fusarium verticillioides 7600]	12.567	11.0908	8.65749	6.83665	3.1861	3.31748	12.8697	12.5888	13.1743	0.00287641	0.0299285	yes
FVEG_05607	MSTRG.4430.1;XM_018893853.1	hypothetical protein FVEG_05607 [Fusarium verticillioides 7600]	258.565	307.083	319.601	115.887	102.564	153.549	103.376	143.776	127.775	0.00288217	0.0299608	yes
FVEG_15914	XM_018905140.1;MSTRG.8308.2	hypothetical protein FVEG_06656 [Fusarium verticillioides 7600]	3.92162	6.53805	4.11621	5.00528	0.854155	1.23511	11.727	8.58416	8.95448	0.00289725	0.0300897	yes
FVEG_17320	MSTRG.3464.1		1.24453	5.51959	0	4.52915	0.807694	0	5.3207	39.7089	39.4991	0.00290407	0.0301328	yes
FVEG_10801	XM_018899972.1	AAT family amino acid transporter [Fusarium verticillioides 7600]	45.6172	48.6183	13.7941	18.4642	17.513	24.3972	48.5485	103.885	53.2906	0.00291096	0.0301551	yes
FVEG_13389	XM_018902759.1	hypothetical protein FVEG_13389 [Fusarium verticillioides 7600]	8.4067	8.65077	7.25203	9.1893	9.05627	7.30099	29.1679	22.912	12.5193	0.00291158	0.0301551	yes
FVEG_15240	XM_018904364.1	hypothetical protein FVEG_15240 [Fusarium verticillioides 7600]	0.65636	0.598461	0.526913	0.624621	0.017677	0.267924	2.47869	3.77019	0.529277	0.00291471	0.0301598	yes
FVEG_08039	MSTRG.3822.1;XM_018896810.1	hypothetical protein FVER53590_08039 [Fusarium verticillioides]	7.92958	5.81418	2.1059	5.47482	1.84442	1.83537	15.0731	15.2065	8.12517	0.0029199	0.0301632	yes
FVEG_01723	XM_018888728.1;XM_018888727.1	hypothetical protein FVEG_01723 [Fusarium verticillioides 7600]	0.016781	0.068701	0.020016	0.362137	0.116288	0.095777	0.360992	0.329161	0.399808	0.0029204	0.0301632	yes
FVEG_16754	MSTRG.10555.1		269.042	206.06	91.027	146.025	39.9883	106.272	437.736	495.12	178.065	0.00292375	0.0301701	yes
FVEG_14878	XM_018903914.1	hypothetical protein FVEG_14878 [Fusarium verticillioides 7600]	2.11367	0.908538	2.42705	1.18785	0.439732	0.200909	4.0119	4.93268	1.75243	0.00293798	0.0302338	yes
FVEG_08785	XM_018897667.1	hypothetical protein FVEG_08785 [Fusarium verticillioides 7600]	37.8454	31.4554	20.2302	19.9357	8.19104	12.3385	8.39095	9.8376	14.5788	0.00293775	0.0302338	yes
FVEG_03948	XM_018891618.1;XM_018891619.1;MSTRG.2959.1;XM_018891620.1;XM_018891621.1	hypothetical protein FVEG_03948 [Fusarium verticillioides 7600]	18.9275	19.7681	11.633	14.3975	26.7188	13.1188	46.116	64.2315	24.3139	0.00293415	0.0302338	yes
FVEG_00238	XM_018886668.1	hypothetical protein FVEG_00238 [Fusarium verticillioides 7600]	0.288546	0.490047	0.476289	1.66987	1.7251	1.4671	0.851632	0.811372	0.876118	0.00294934	0.030323	yes
FVEG_12911	XM_018902295.1	hypothetical protein FVEG_12911 [Fusarium verticillioides 7600]	4.13546	9.18486	3.07291	1.39375	1.34204	1.46295	1.17092	0.844512	2.82019	0.00296949	0.0303991	yes
FVEG_13015	XM_018902397.1	hypothetical protein FOQG_14105 [Fusarium oxysporum f. sp. raphani 54005]	4.49929	2.7871	1.38921	1.4925	0.839958	0.388248	0.028764	0.574511	0.551267	0.00296273	0.0303991	yes
FVEG_03911	XM_018891579.1	hypothetical protein FVER53590_03911 [Fusarium verticillioides]	24.0071	21.2815	13.6387	21.8408	6.37483	6.09342	54.8397	43.4961	23.4906	0.00297025	0.0303991	yes
FVEG_09768	XM_018898836.1	hypothetical protein FVEG_09768 [Fusarium verticillioides 7600]	0.882734	0.701586	0.384544	0.173025	0.102929	0.159849	1.13771	1.39558	1.36131	0.00296527	0.0303991	yes
FVEG_11016	MSTRG.9958.1;MSTRG.9958.2		42.2663	0.525922	0	24.3251	0.120558	24.4681	0.433275	0.0616078	0.0514026	0.00296455	0.0303991	yes
FVEG_11003	XM_018900165.1	hypothetical protein FVEG_11003 [Fusarium verticillioides 7600]	4.8848	3.36222	1.4629	4.80784	2.12191	3.78278	12.5046	14.5044	5.64645	0.00298684	0.0305411	yes
FVEG_13043	XM_018902424.1	hypothetical protein FVEG_13043 [Fusarium verticillioides 7600]	0.776459	1.21429	0.191941	4.04495	2.87787	0.582543	4.67403	4.89707	4.71183	0.00299424	0.0305614	yes
FVEG_03276	XM_018890891.1	hypothetical protein FVEG_03276 [Fusarium verticillioides 7600]	1.24143	2.33216	0.423707	1.68877	0.454298	0.276969	4.88946	6.02298	4.14523	0.00299319	0.0305614	yes
FVEG_09322	MSTRG.7032.1;XM_018898317.1	hypothetical protein FVEG_09322 [Fusarium verticillioides 7600]	16.2946	26.4118	13.387	40.457	40.5901	90.352	39.4372	38.1107	21.8493	0.00301553	0.0307507	yes
FVEG_11376	MSTRG.10265.1;MSTRG.10265.2		28.4459	27.1359	10.1212	18.7262	58.7506	38.5497	1.49556	2.68548	14.2939	0.00304044	0.0309767	yes
FVEG_12712	XM_018902055.1	hypothetical protein FVEG_12712 [Fusarium verticillioides 7600]	1.24003	0.905538	1.5352	3.58722	8.31674	2.1242	5.74232	4.89188	4.04673	0.00305228	0.0310692	yes
FVEG_13676	XM_018903039.1	hypothetical protein FVEG_13676 [Fusarium verticillioides 7600]	1.47969	0.715345	1.15906	1.70385	1.61631	0.854653	4.5151	2.98803	3.8514	0.00306309	0.0311033	yes
FVEG_08340	XM_018897230.1	hypothetical protein FVEG_08340 [Fusarium verticillioides 7600]	2.20127	0.735867	0.653901	2.56343	0	0.592217	10.9747	10.977	3.40796	0.00306391	0.0311033	yes
FVEG_02393	XM_018889650.1	hypothetical protein FVEG_02393 [Fusarium verticillioides 7600]	0.418377	0.581042	0.298722	1.07923	3.16141	1.76544	1.38668	1.13506	0.635167	0.0030622	0.0311033	yes
FVEG_05126	XM_018893180.1;MSTRG.4104.2	splicing factor U2AF 23 kDa subunit [Fusarium oxysporum FOSC 3-a]	120.565	98.6228	62.8133	125.338	294.145	205.324	64.1568	56.9483	109.944	0.00307869	0.0312008	yes
FVEG_02897	XM_018890427.1;XM_018890428.1	hypothetical protein FVER53263_02898 [Fusarium verticillioides];hypothetical protein FVEG_02897 [Fusarium verticillioides 7600]	0.966248	1.33523	1.08949	3.80732	1.83836	0.771585	3.9403	7.03171	4.32457	0.00307907	0.0312008	yes
FVEG_11822	XM_018901143.1	hypothetical protein FVEG_11822 [Fusarium verticillioides 7600]	0.640506	0.574618	0.346616	0.816347	0.274617	0.268634	1.50276	1.40736	2.58794	0.00308969	0.0312803	yes
FVEG_00248	XM_018886679.1;XM_018886680.1	hypothetical protein FVEG_00248 [Fusarium verticillioides 7600]	0.96828	1.06917	1.28051	1.85044	0.412623	0.346172	5.19205	4.39218	1.90635	0.0031161	0.0314347	yes
FVEG_08515	XM_018897403.1	hypothetical protein FVEG_08515 [Fusarium verticillioides 7600]	12.213	12.0402	17.9447	12.991	5.59711	2.7138	26.3277	28.5367	20.598	0.00310864	0.0314347	yes
FVEG_09321	XM_018898316.1	hypothetical protein FVEG_09321 [Fusarium verticillioides 7600]	0.235758	0.308173	0.024806	1.98518	0.761066	2.18453	0.30753	0.415522	1.20185	0.00311462	0.0314347	yes
FVEG_07651	XM_018896327.1	hypothetical protein FVEG_07651 [Fusarium verticillioides 7600]	4.27937	3.24605	1.40676	5.39201	3.70531	2.28771	10.0159	12.0526	7.91692	0.00311326	0.0314347	yes
FVEG_06926	XM_018895379.1;XM_018895380.1;XM_018895381.1;XM_018895382.1;XM_018895387.1;XM_018895388.1;XM_018895377.1;XM_018895378.1;XM_018895383.1;XM_018895384.1;XM_018895385.1;XM_018895386.1;MSTRG.8571.13	hypothetical protein FVER53263_06926 [Fusarium verticillioides];hypothetical protein FVEG_06926 [Fusarium verticillioides 7600]	28.1656	25.1154	53.9593	20.8028	11.0463	7.85524	51.7087	46.8754	26.1297	0.00312181	0.031464	yes
FVEG_05239	XM_018893369.1	4-aminobutyrate aminotransferase [Fusarium verticillioides 7600]	32.5275	95.9082	1437.41	232.824	665.966	168.593	28.52	35.7308	83.9391	0.00312834	0.0315017	yes
FVEG_13704	XM_018903068.1	hypothetical protein FVEG_13704 [Fusarium verticillioides 7600]	7.54584	6.46765	5.36083	10.9833	3.55033	4.94922	18.2121	22.4982	13.3191	0.00313376	0.031528	yes
FVEG_10305	XM_018899405.1;XM_018899406.1	hypothetical protein FOXG_11518 [Fusarium oxysporum f. sp. lycopersici 4287]	74.3467	55.2613	21.8098	32.2344	9.29343	14.3096	76.0966	70.8348	51.7389	0.00316367	0.0317904	yes
FVEG_02718	XM_018890162.1	hypothetical protein FVEG_02718 [Fusarium verticillioides 7600]	3.031	4.57016	7.02168	3.96703	8.17099	6.47873	27.226	19.8018	5.91391	0.00316548	0.0317904	yes
FVEG_17468	XM_018906722.1	hypothetical protein FVEG_17468 [Fusarium verticillioides 7600]	1.069	0.500992	0.568838	1.37301	0.136514	0.228572	2.66706	4.45416	1.751	0.00317289	0.031808	yes
FVEG_12966	XM_018902348.1	hypothetical protein FVEG_12966 [Fusarium verticillioides 7600]	2.7706	3.63009	1.62446	2.3776	0.404793	0.455105	7.45404	9.1714	2.45775	0.00317202	0.031808	yes
FVEG_06041	XM_018894271.1	salicylate hydroxylase [Fusarium verticillioides 7600]	4.53791	4.59278	6.2036	15.7887	18.4364	9.02134	6.31526	6.38822	5.04039	0.0031795	0.031846	yes
FVEG_10850	MSTRG.11590.1;XM_018900019.1	hypothetical protein FVEG_10850 [Fusarium verticillioides 7600]	22.9182	27.7676	10.9589	33.4632	7.44071	11.7757	46.2545	65.8043	54.1876	0.00318367	0.0318593	yes
FVEG_10438	XM_018899589.1	hypothetical protein FVEG_10438 [Fusarium verticillioides 7600]	8.32691	4.37422	3.28491	4.50629	0.896667	1.40065	13.0847	17.3059	5.05161	0.00318798	0.0318741	yes
FVEG_03979	MSTRG.2922.1;XM_018891662.1	hypothetical protein FVEG_03979 [Fusarium verticillioides 7600]	54.3003	41.0359	45.0882	35.4564	20.3184	23.1605	84.4747	80.3101	54.8205	0.00319673	0.0319049	yes
FVEG_06538	XM_018894930.1	hypothetical protein FVEG_06538 [Fusarium verticillioides 7600]	24.6035	37.8309	18.4958	24.4109	34.1405	15.9011	81.3468	54.3392	63.9429	0.00319443	0.0319049	yes
FVEG_16853	MSTRG.11726.1;XM_018906092.1	hypothetical protein FVEG_16853 [Fusarium verticillioides 7600]	3.59606	7.21566	4.28105	2.86914	2.24949	1.40599	9.22637	8.79135	7.35243	0.00320441	0.031925	yes
FVEG_03447	XM_018891058.1	hypothetical protein FVEG_03447 [Fusarium verticillioides 7600]	1.32083	1.61614	1.16617	0.661192	0.467613	0.115115	3.14833	3.77772	1.11075	0.00320312	0.031925	yes
FVEG_08652	XM_018897538.1	hypothetical protein FVEG_08652 [Fusarium verticillioides 7600]	1.6577	1.28487	1.13249	3.32209	0.724894	0.554529	6.26827	6.9486	3.14394	0.00321325	0.0319847	yes
FVEG_00212	XM_018886644.1	cerevisin [Fusarium verticillioides 7600]	226.771	178.575	184.626	194.534	118.946	114.276	527.696	501.214	233.35	0.00323528	0.0321422	yes
FVEG_00124	XM_018886558.1;MSTRG.1706.2	hypothetical protein FVEG_00124 [Fusarium verticillioides 7600]	1.40894	2.29494	1.50305	1.74251	2.21376	1.76194	4.40334	5.39315	6.5627	0.00323225	0.0321422	yes
FVEG_12786	XM_018902155.1;XM_018902156.1	hypothetical protein FVER53263_12787 [Fusarium verticillioides];hypothetical protein FVEG_12786 [Fusarium verticillioides 7600]	47.1899	38.3597	52.2699	68.6311	125.144	88.926	43.3394	39.6568	36.3509	0.00323763	0.0321422	yes
FVEG_05003	XM_018892990.1;XM_018892991.1	phosphoketolase [Fusarium verticillioides 7600]	124.051	134.945	217.07	102.248	77.2437	70.8072	572.088	355.763	87.5135	0.00328582	0.0325919	yes
FVEG_12554	XM_018901900.1	hypothetical protein FVEG_12554 [Fusarium verticillioides 7600]	0.328575	0.163354	0.213794	0.293905	0.231756	0	2.42025	2.36458	0.724506	0.00329188	0.032598	yes
FVEG_10072	XM_018899137.1	hypothetical protein FVEG_10072 [Fusarium verticillioides 7600]	1.46917	0.915689	1.56923	0.608268	0	0.219613	4.04588	4.44394	0.828371	0.00329223	0.032598	yes
FVEG_08372	XM_018897263.1	hypothetical protein FVEG_08372 [Fusarium verticillioides 7600]	0.20451	0	0.281384	0.135581	0	0.191469	2.33162	3.1058	0.319957	0.00329542	0.0326009	yes
FVEG_07722	XM_018896393.1	hypothetical protein FVEG_07722 [Fusarium verticillioides 7600]	0.309226	0.257102	0.164291	0.146613	0	0	1.35964	1.89532	0.274484	0.00331428	0.0327587	yes
FVEG_08767	MSTRG.10956.1		0.896502	1.60596	1.92215	6.32404	5.16929	8.70844	3.77637	3.47065	0.932592	0.00335091	0.0330917	yes
FVEG_01825;FVEG_14935;FVEG_01824	XM_018888826.1;MSTRG.8074.4;MSTRG.8074.3;MSTRG.8074.2;MSTRG.8074.1;XM_018888827.1;XM_018888825.1	hypothetical protein FVER14953_01825 [Fusarium verticillioides];hypothetical protein FVER53590_01825 [Fusarium verticillioides];hypothetical protein FVEG_01824 [Fusarium verticillioides 7600]	26.1354	19.2409	25.148	35.7548	98.18	52.2468	27.9739	29.9601	26.6961	0.00335485	0.0331016	yes
FVEG_14094;FVEG_14095	XM_018903428.1;MSTRG.11875.1;XM_018903429.1	hypothetical protein FVEG_14095 [Fusarium verticillioides 7600]	127.801	134.592	241.731	386.483	646.398	593.432	346.712	345.63	215.752	0.00337806	0.0332723	yes
FVEG_12579	XM_018901924.1	TKL protein kinase [Fusarium verticillioides 7600]	3.11267	4.58065	4.94807	7.72176	9.456	5.37669	10.9393	13.2712	11.9254	0.00337521	0.0332723	yes
FVEG_00403	XM_018886865.1;XM_018886866.1	peptidyl-prolyl cis-trans isomerase, mitochondrial [Fusarium verticillioides 7600]	297.639	262.044	227.888	276.928	83.6035	81.57	738.025	690.838	257.654	0.00338543	0.0333157	yes
FVEG_05161	XM_018893240.1;XM_018893241.1;MSTRG.4152.3	DnaJ like subfamily A member 2 [Fusarium verticillioides 7600]	159.757	125.779	165.273	274.295	506.961	328.174	174.104	93.0268	175.746	0.00339323	0.0333633	yes
FVEG_05204	XM_018893312.1	farnesyl pyrophosphate synthase [Fusarium verticillioides 7600]	22.5029	20.6608	18.045	20.92	2.54682	7.30544	57.4078	47.2068	23.214	0.00340487	0.0334193	yes
FVEG_04599	XM_018892404.1;XM_018892405.1;XM_018892406.1	nucleoside-diphosphate kinase [Fusarium verticillioides 7600]	58.0251	52.0103	40.635	48.4143	11.6063	13.0663	121.534	110.33	45.2382	0.00340242	0.0334193	yes
FVEG_02755	XM_018890214.1;XM_018890215.1	HAT1-interacting factor 1 [Fusarium verticillioides 7600]	22.3285	14.9382	27.2302	18.7869	6.35011	4.92801	43.0247	39.3379	23.587	0.00341749	0.033514	yes
FVEG_14908	XM_018903942.1	hypothetical protein FVEG_14908 [Fusarium verticillioides 7600]	0.544524	0.287425	0.722829	0.540257	0.469995	0.410562	2.37784	2.83341	1.13565	0.00342623	0.0335221	yes
FVEG_10365	XM_018899493.1	hypothetical protein FVER53263_10365 [Fusarium verticillioides]	4.58704	6.22653	4.75474	3.11389	1.4457	1.1452	4.58537	7.90542	6.04644	0.00342725	0.0335221	yes
FVEG_00948	XM_018887680.1	methylmalonate-semialdehyde dehydrogenase (acylating) [Fusarium verticillioides 7600]	9.33378	5.08176	2.24892	5.35231	1.60686	1.53061	24.3464	10.7798	6.60298	0.00342586	0.0335221	yes
FVEG_08459	XM_018897351.1	hypothetical protein FVEG_08459 [Fusarium verticillioides 7600]	20.741	25.2351	16.0821	61.765	53.9069	108.473	30.6054	13.6185	65.3823	0.00343123	0.0335319	yes
FVEG_04179	XM_018891932.1;MSTRG.2696.2	hypothetical protein FVEG_04179 [Fusarium verticillioides 7600]	80.1061	54.9196	36.9867	88.0478	103.558	91.2378	23.3129	23.3173	50.5335	0.00343558	0.0335402	yes
FVEG_16673	XM_018905916.1;MSTRG.293.1;MSTRG.293.2	hypothetical protein FVEG_16673 [Fusarium verticillioides 7600]	22.9448	18.7538	192.63	280.046	320.971	217.214	540.579	625.825	166.992	0.00343803	0.0335402	yes
FVEG_06898	XM_018895332.1	hypothetical protein FVEG_06898 [Fusarium verticillioides 7600]	16.3306	14.3878	18.1536	9.51554	3.69327	4.87739	17.4968	18.6347	11.9168	0.00345344	0.0336613	yes
FVEG_13789	XM_018903141.1	cytochrome P450 oxidoreductase [Fusarium verticillioides 7600]	0.189561	0	1.00546	1.56771	1.17268	1.90034	0.026067	0.130715	0.119917	0.00346821	0.0337177	yes
	MSTRG.4218.1		1.12258	1.44149	12.3353	4.46286	16.0952	4.09932	1.13847	0.793175	1.31056	0.00346317	0.0337177	yes
FVEG_11048	XM_018900209.1;MSTRG.9967.1	hypothetical protein FVEG_11048 [Fusarium verticillioides 7600]	189.862	56.8935	16.5212	42.3303	38.5406	279.173	6.06012	11.0753	30.9893	0.00346593	0.0337177	yes
FVEG_13873;FVEG_17635	MSTRG.9761.1;rna-FVEG_17635;XM_018903219.1	hypothetical protein FG05_35071 [Fusarium graminearum];hypothetical protein FPRO05_02970 [Fusarium proliferatum]	47.9084	59.4001	31.0863	46.6769	16.063	23.5325	116.831	85.4796	61.9019	0.00347784	0.0337822	yes
FVEG_07621	MSTRG.9241.1;XM_018896296.1	cytochrome P450 oxidoreductase [Fusarium verticillioides 7600]	1.80089	1.87987	0.771409	8.30792	3.56182	7.67817	2.501	3.03819	7.7035	0.0034845	0.0338176	yes
FVEG_13753	XM_018903110.1	hypothetical protein FVEG_13753 [Fusarium verticillioides 7600]	0.501975	0.40192	0.450626	0.320954	0.307371	0.054567	1.68159	1.89549	0.627459	0.00349502	0.0338906	yes
FVEG_08507	XM_018897395.1	hypothetical protein FVEG_08507 [Fusarium verticillioides 7600]	9.99727	10.3935	7.37693	28.1592	18.9433	36.6558	29.6532	22.3231	18.7023	0.00350209	0.0339299	yes
FVEG_17197	XM_018906460.1	hypothetical protein FVEG_17197 [Fusarium verticillioides 7600]	1.08179	1.17939	1.76694	1.57856	1.14116	0.309952	4.2344	5.8178	2.23482	0.00352091	0.0340829	yes
FVEG_08256	MSTRG.4048.1;XM_018897123.1;MSTRG.4048.3;XM_018897124.1	CAMKK/CAMKK-META protein kinase [Fusarium verticillioides 7600]	17.2432	12.1856	17.3931	10.1435	6.60742	5.288	24.2079	24.9993	14.715	0.00352821	0.0340949	yes
FVEG_01859	XM_018888866.1	hypothetical protein FVEG_01859 [Fusarium verticillioides 7600]	11.6138	11.2215	25.1666	6.39114	7.35778	8.87455	6.23825	5.28317	6.02572	0.00352573	0.0340949	yes
FVEG_12855	XM_018902233.1;XM_018902234.1;XM_018902235.1	hypothetical protein FVEG_12855 [Fusarium verticillioides 7600]	14.3163	15.0495	15.6565	13.6013	5.5313	4.29427	33.5436	30.5272	16.799	0.00354142	0.0341932	yes
FVEG_01048	XM_018887823.1;XM_018887824.1	hypothetical protein FVEG_01048 [Fusarium verticillioides 7600]	9.96984	7.9324	9.36422	6.1741	3.00523	3.24987	14.6011	14.1146	8.50495	0.0036009	0.034708	yes
FVEG_02041;FVEG_02040	XM_018889134.1;MSTRG.7802.2;XM_018889133.1	riboflavin kinase [Fusarium verticillioides 7600];hypothetical protein FVEG_02040 [Fusarium verticillioides 7600]	43.5028	42.5079	62.7805	62.7386	31.2421	30.1854	124.562	124.841	78.1045	0.00360031	0.034708	yes
FVEG_03210	MSTRG.5992.1;XM_018890816.1;XM_018890818.1	hypothetical protein FVEG_03210 [Fusarium verticillioides 7600]	3.31493	3.48025	3.72266	5.53202	19.0215	9.71419	9.13885	10.4821	6.24469	0.00360716	0.034735	yes
FVEG_11421	XM_018900680.1;MSTRG.8884.1	hypothetical protein FVEG_11421 [Fusarium verticillioides 7600]	62.3384	39.5291	37.196	15.0125	6.70437	25.7226	5.39323	1.92956	23.2726	0.00360987	0.034735	yes
FVEG_13591	XM_018902950.1	hypothetical protein FVEG_13591 [Fusarium verticillioides 7600]	5.60346	3.50365	4.47296	5.47069	1.26567	1.39381	13.4379	15.5598	4.74961	0.00361938	0.0347968	yes
FVEG_09464	XM_018898447.1	ATP-binding cassette, subfamily G (WHITE), member 2 [Fusarium verticillioides 7600]	28.4633	19.9104	32.7318	22.4507	7.43546	5.56031	42.7411	47.4787	29.8083	0.00363358	0.0349034	yes
FVEG_13378	XM_018902746.1	hypothetical protein FVEG_13378 [Fusarium verticillioides 7600]	1.30484	1.02172	0.264438	1.52953	0.570306	0.34314	4.92478	2.12274	3.35458	0.00365141	0.035008	yes
FVEG_01428	XM_018888384.1;XM_018888383.1;XM_018888382.1;MSTRG.594.4;MSTRG.594.5;MSTRG.594.7;MSTRG.594.6	hypothetical protein FVEG_01428 [Fusarium verticillioides 7600];hypothetical protein FOXB_00227 [Fusarium oxysporum Fo5176]	5.54887	15.8437	10.6963	5.54524	6.17856	5.82373	10.2486	39.2628	12.7874	0.00364978	0.035008	yes
FVEG_17524	XM_018906771.1	hypothetical protein FVER14953_13438 [Fusarium verticillioides]	6.50393	7.66719	5.10288	2.26368	1.76947	2.24173	3.59941	4.44613	3.27955	0.00365379	0.035008	yes
FVEG_15694	MSTRG.4479.1;XM_018904887.1	hypothetical protein FVEG_15694 [Fusarium verticillioides 7600]	0	0.340694	0.391025	0.118357	23.1487	0.820782	0.976296	3.46473	0.324976	0.00366927	0.0351264	yes
FVEG_09412	XM_018898398.1	hypothetical protein FVEG_09412 [Fusarium verticillioides 7600]	2.25574	1.7747	0.809407	1.13666	0.187318	0.205613	2.86678	4.35399	1.65264	0.00368762	0.0352422	yes
FVEG_13299	XM_018902670.1	alpha-glucosidase [Fusarium verticillioides 7600]	1.5959	0.724014	0.723189	3.4896	0.947978	0.662576	6.21067	5.19544	2.55346	0.00368567	0.0352422	yes
FVEG_06098	XM_018894352.1;XM_018894353.1;XM_018894354.1	riboflavin biosynthesis protein RibD domain-containing protein [Fusarium verticillioides 7600]	2.49429	1.71325	2.52765	1.88102	1.11281	0.609188	5.67469	5.2598	2.73223	0.00370173	0.0353469	yes
FVEG_00382	XM_018886834.1	deoxyribodipyrimidine photo-lyase [Fusarium verticillioides 7600]	5.1188	8.23948	29.0818	7.71753	14.2412	7.65625	2.17881	3.23442	4.27715	0.00375695	0.0358439	yes
FVEG_16330	XM_018905580.1	hypothetical protein FVEG_16330 [Fusarium verticillioides 7600]	1.89261	4.6001	6.58232	8.83617	25.9877	15.9217	6.01173	8.91631	5.4297	0.00376331	0.0358741	yes
FVEG_04214	XM_018891980.1	hypothetical protein FVEG_04214 [Fusarium verticillioides 7600]	31.9524	53.7495	105.316	65.3409	204.864	137.477	44.1983	31.9145	52.016	0.00377074	0.0359145	yes
FVEG_16686	XM_018905927.1	hypothetical protein FVEG_16686 [Fusarium verticillioides 7600]	3.81181	2.36651	1.03991	4.08592	0.777722	1.26282	8.32951	10.0447	6.22492	0.00378283	0.0359992	yes
FVEG_07377	XM_018896014.1	hypothetical protein FVEG_07377 [Fusarium verticillioides 7600]	3.01438	4.73931	8.0577	2.34575	4.26868	2.27904	1.29692	1.52368	1.07872	0.00380419	0.036172	yes
FVEG_11266	XM_018900449.1;XM_018900450.1	hypothetical protein FVEG_11266 [Fusarium verticillioides 7600]	144.813	117.454	114.163	72.7954	24.2064	31.7228	64.5373	63.306	74.5662	0.0038111	0.0362071	yes
	MSTRG.4006.1;MSTRG.4006.2		8.46283	6.47758	8.12262	3.46196	2.1551	2.27451	12.4323	11.2523	7.29997	0.00382527	0.036311	yes
FVEG_02595	XM_018889949.1	hypothetical protein FVEG_02595 [Fusarium verticillioides 7600]	1.44766	1.00039	1.64114	1.29879	1.12049	0.735692	4.84814	2.54102	3.27322	0.00383254	0.0363188	yes
FVEG_01114	XM_018887905.1;XM_018887904.1;XM_018887903.1	hypothetical protein FVER53263_01114 [Fusarium verticillioides];hypothetical protein FVEG_01114 [Fusarium verticillioides 7600]	8.60199	22.68	12.821	28.9261	22.2468	19.0719	39.3619	39.325	44.2468	0.00383089	0.0363188	yes
FVEG_07616	XM_018896293.1	hypothetical protein FVEG_07616 [Fusarium verticillioides 7600]	1.16399	2.4864	3.784	5.83846	7.95479	4.96087	6.10446	9.56678	7.24739	0.00383712	0.0363316	yes
FVEG_17354	XM_018906608.1	hypothetical protein FVEG_17354 [Fusarium verticillioides 7600]	0.584131	0.602063	0.153668	0.759995	0.147621	0.23547	2.45088	2.01548	1.54429	0.0038546	0.0364665	yes
FVEG_02977	XM_018890531.1;MSTRG.6207.1;MSTRG.6207.2	hypothetical protein FVEG_02977 [Fusarium verticillioides 7600]	17.3345	14.3284	29.5825	10.7363	4.82172	3.66535	16.9793	19.6469	15.7282	0.00388013	0.0366772	yes
FVEG_13942	MSTRG.9721.1;XM_018903284.1	hypothetical protein FVEG_13942 [Fusarium verticillioides 7600]	65.9196	53.7483	74.1963	195.83	126.251	122.241	174.525	131.754	186.538	0.00392837	0.037102	yes
FVEG_06532	XM_018894924.1	hypothetical protein FVEG_06532 [Fusarium verticillioides 7600]	0.699842	1.66978	0.58733	0.074679	0	0.179816	0	0.185094	0.023656	0.00396756	0.0374407	yes
FVEG_01235	MSTRG.809.1;MSTRG.809.2;MSTRG.809.3;XM_018888082.1	hypothetical protein FVEG_01235 [Fusarium verticillioides 7600]	22.8274	17.7007	34.2023	12.2855	8.21192	6.86482	11.4346	16.3242	9.51778	0.00400325	0.0377459	yes
FVEG_17533	MSTRG.9889.1;XM_018906779.1	acid trehalase [Fusarium verticillioides 7600]	11.1815	9.34663	24.2129	12.5241	7.88903	2.91712	34.14	37.6835	15.0392	0.00400782	0.0377573	yes
FVEG_12249	XM_018901600.1	hypothetical protein FVEG_12249 [Fusarium verticillioides 7600]	2.28886	1.14156	0.286056	0.197041	0.144026	0.085753	0.084575	0.630097	0.517283	0.00405096	0.0381319	yes
FVEG_12387	XM_018901734.1	hypothetical protein FVEG_12387 [Fusarium verticillioides 7600]	0.056226	0.082043	0	0.090233	0	0.117577	1.01931	1.53376	0.112234	0.00408552	0.038361	yes
FVEG_00847	XM_018887504.1	hypothetical protein FVEG_00847 [Fusarium verticillioides 7600]	7.96922	14.0268	0.985753	2.83024	1.34605	3.16885	0.775227	1.26863	1.98363	0.00408203	0.038361	yes
FVEG_05543	XM_018893784.1	hypothetical protein FVEG_05543 [Fusarium verticillioides 7600]	0	0.230748	0	0.066978	0.032833	0.478697	2.96959	1.67869	0.39397	0.00408384	0.038361	yes
FVEG_02118	XM_018889265.1;XM_018889266.1;MSTRG.7728.3	hypothetical protein FVEG_02118 [Fusarium verticillioides 7600]	27.1797	31.8961	65.1162	16.1488	3.57813	11.3802	31.0822	25.93	7.61086	0.0041111	0.038569	yes
	MSTRG.11588.1		9.18256	7.98577	5.34398	11.2779	5.09881	2.14094	21.1107	23.0623	18.8702	0.00411606	0.0385833	yes
FVEG_17405	XM_018906648.1	hypothetical protein FVEG_17405 [Fusarium verticillioides 7600]	12.7834	22.4688	17.9356	8.2251	3.46155	3.19466	17.4909	20.2928	9.05533	0.00413362	0.0386892	yes
FVEG_14130	MSTRG.11918.1		2.54992	1.47288	1.69961	2.7331	0.24002	0.51983	6.89799	7.48159	3.16638	0.00413422	0.0386892	yes
FVEG_07918	XM_018896639.1	hypothetical protein FVEG_07918 [Fusarium verticillioides 7600]	2.73678	1.49566	0.945633	0.998556	0.408059	0.43899	3.06848	2.95249	1.69894	0.00414402	0.0387486	yes
FVEG_11649	XM_018900972.1	hypothetical protein FVEG_11649 [Fusarium verticillioides 7600]	11.4931	10.4274	8.38621	9.69069	2.38797	4.22938	22.1843	24.1984	13.0182	0.00414897	0.0387627	yes
FVEG_00499	MSTRG.1560.1		167.288	147.164	269.418	138.332	181.968	97.2229	466.684	606.789	196.298	0.00416864	0.0388498	yes
FVEG_02689	XM_018890126.1	hypothetical protein FVEG_02689 [Fusarium verticillioides 7600]	5.27248	11.2766	9.79331	13.1043	12.9977	22.7652	2.71497	2.68351	7.02137	0.00416629	0.0388498	yes
FVEG_13932	MSTRG.9730.1;XM_018903273.1	hypothetical protein FVEG_13932 [Fusarium verticillioides 7600]	53.9784	53.4649	21.5125	36.9545	14.2197	16.0077	95.0628	83.2638	46.36	0.00416678	0.0388498	yes
FVEG_00321	XM_018886758.1	hypothetical protein FVEG_00321 [Fusarium verticillioides 7600]	0.130966	0.421438	0.083834	0.650576	0.217911	0.302313	1.75215	1.41089	1.51651	0.00418909	0.0389759	yes
FVEG_13935	XM_018903277.1	hypothetical protein FVEG_13935 [Fusarium verticillioides 7600]	4.02374	1.05814	0.829916	3.36351	0.315203	0.867646	12.8128	9.64782	2.37388	0.00418898	0.0389759	yes
FVEG_09288	XM_018898281.1	hypothetical protein FVEG_09289 [Fusarium verticillioides 7600]	43.2752	33.9494	42.9501	35.3523	16.1891	12.4403	79.8701	79.8813	38.6378	0.00419282	0.0389783	yes
FVEG_00151	XM_018886583.1	aldehyde dehydrogenase (NAD+) [Fusarium verticillioides 7600]	0.829601	0.982991	0.302901	0.386772	0.249977	0.136326	1.81211	2.24688	0.746716	0.00420016	0.0390143	yes
FVEG_13669	XM_018903032.1	hypothetical protein FOXG_16569 [Fusarium oxysporum f. sp. lycopersici 4287]	44.8373	10.3665	44.6811	33.5743	24.4915	11.4019	8.66596	6.72921	8.92574	0.0042047	0.0390243	yes
FVEG_12262;FVEG_17201	MSTRG.5768.1;XM_018901614.1;rna-FVEG_17201	hypothetical protein FVEG_12262 [Fusarium verticillioides 7600]	2.80312	3.76064	2.649	3.23518	6.74906	9.604	13.7176	8.50617	10.8475	0.00421193	0.0390592	yes
FVEG_12501	XM_018901843.1	hypothetical protein FVEG_12501 [Fusarium verticillioides 7600]	3.95435	4.34292	1.85399	8.26574	0.205267	0.657118	24.7764	20.5745	6.96091	0.00422547	0.0391525	yes
FVEG_09919	XM_018898998.1	hypothetical protein FVEG_09919 [Fusarium verticillioides 7600]	204.371	201.949	174.55	105.895	62.7756	70.6652	74.2596	115.894	101.505	0.00423654	0.0392215	yes
FVEG_01644	XM_018888648.1	hypothetical protein FVEG_01644 [Fusarium verticillioides 7600]	126.614	70.4467	12.7327	83.9322	223.327	196.273	15.8733	13.6482	69.0147	0.00423988	0.0392215	yes
FVEG_05606	XM_018893852.1	hypothetical protein FVEG_05606 [Fusarium verticillioides 7600]	67.4778	82.733	138.095	35.0381	35.0122	35.1445	56.3059	82.3792	47.7633	0.00427549	0.0395185	yes
FVEG_07456	MSTRG.9398.1;XM_018896106.1;XM_018896104.1;MSTRG.9398.5	hypothetical protein FIESC28_08890 [Fusarium sp. FIESC_28]	22.3858	23.6172	28.49	33.1642	84.6863	59.0671	21.3308	31.2947	27.7898	0.00429358	0.0396531	yes
FVEG_11000	XM_018900162.1	hypothetical protein FVEG_11000 [Fusarium verticillioides 7600]	0.728347	0.465145	0.306513	0.941931	0.363464	0	2.86913	6.09614	0.967937	0.0043027	0.0397048	yes
FVEG_12683	MSTRG.3445.1;XM_018902026.1	hypothetical protein FVEG_12683 [Fusarium verticillioides 7600]	0.733195	0.551601	1.44733	2.62404	1.48047	1.09726	2.29139	12.6965	0.908685	0.00430937	0.0397337	yes
FVEG_12382	XM_018901729.1	hypothetical protein FVEG_12382 [Fusarium verticillioides 7600]	2.77357	2.18261	0.565989	4.17818	0.290457	0.780534	10.0171	11.8726	3.6728	0.00431856	0.0397533	yes
FVEG_01151	XM_018887955.1	hypothetical protein FVEG_01151 [Fusarium verticillioides 7600]	3.27104	4.43	23.9313	2.22245	5.13973	2.20501	3.5678	2.53006	1.17263	0.00431524	0.0397533	yes
	MSTRG.1784.1		4.74955	3.17909	2.82615	2.34349	1.74534	0.977106	6.4839	9.52016	4.61933	0.00435091	0.0400184	yes
FVEG_17038	XM_018906278.1	hypothetical protein FVEG_17038 [Fusarium verticillioides 7600]	5.38722	2.52812	3.40783	3.00609	0.365409	0.859841	7.50386	6.52965	6.03348	0.0043575	0.0400463	yes
FVEG_08474	XM_018897368.1	hypothetical protein FVEG_08474 [Fusarium verticillioides 7600]	2.10621	2.30477	0.867596	4.78796	0.895792	1.04177	7.2703	9.90562	6.06314	0.00438498	0.040266	yes
FVEG_08532	MSTRG.11167.1		0	0.129864	5.26925	14.6627	0	15.0812	0.039729	0.145854	0.226158	0.00439196	0.0402972	yes
FVEG_11129	XM_018900297.1	hypothetical protein BFJ72_g6501 [Fusarium proliferatum]	1.77783	1.05962	2.47556	1.94012	1.16241	1.43624	4.72206	5.46131	4.52592	0.00439763	0.0403164	yes
FVEG_06457	XM_018894850.1	hypothetical protein FVEG_06457 [Fusarium verticillioides 7600]	3.88109	3.10216	6.22693	4.95337	1.98233	1.1664	10.3831	13.4037	5.04425	0.00441064	0.0404028	yes
FVEG_07838	XM_018896533.1	protein yop-1 [Fusarium verticillioides 7600]	81.754	94.1539	120.686	85.5052	22.1827	17.7714	179.408	183.011	96.1216	0.00443068	0.0405533	yes
FVEG_13005	MSTRG.11452.1		0.33534	0.170447	0.092838	0.286123	2.485	0.58643	0.170387	0.196208	0.225814	0.00444112	0.0406159	yes
FVEG_12573	XM_018901918.1	hypothetical protein FVEG_12573 [Fusarium verticillioides 7600]	2.19723	2.79382	2.83084	1.88938	0.580654	0.468245	6.61419	5.67807	4.59765	0.00445363	0.0406972	yes
FVEG_12897	XM_018902280.1	hypothetical protein FVEG_12897 [Fusarium verticillioides 7600]	292.932	405.471	240.754	410.91	473.842	757.19	192.915	132.442	254.824	0.00449113	0.0410023	yes
FVEG_17021	XM_018906262.1	hypothetical protein FVEG_17021 [Fusarium verticillioides 7600]	33.1911	28.9604	10.4791	32.9073	79.4603	71.2981	17.8374	9.20306	32.5647	0.0044943	0.0410023	yes
FVEG_12046	XM_018901374.1	1-acylglycerone phosphate reductase [Fusarium verticillioides 7600]	18.5943	14.3995	17.8907	15.3246	5.50085	2.75913	34.4898	35.8333	18.0547	0.00453377	0.0413289	yes
FVEG_06911	XM_018895359.1	hypothetical protein FVER53590_06911 [Fusarium verticillioides]	72.8649	63.89	79.2341	60.3929	28.8996	18.7091	123.659	109.661	83.4556	0.00454773	0.0414226	yes
FVEG_10570	XM_018899732.1	hypothetical protein FVEG_10570 [Fusarium verticillioides 7600]	28.755	33.7536	29.1542	41.6355	50.1028	57.3052	13.4852	14.2253	28.099	0.00456174	0.0415166	yes
FVEG_10439	XM_018899590.1;XM_018899591.1	hypothetical protein FVEG_10439 [Fusarium verticillioides 7600]	7.99467	5.53602	5.82869	6.45849	1.40062	0.980761	14.7363	14.6691	9.08772	0.00456938	0.0415525	yes
FVEG_00247	XM_018886678.1;MSTRG.1627.2;MSTRG.1627.3	hypothetical protein FVEG_00247 [Fusarium verticillioides 7600]	7.11702	5.94131	6.91321	6.21818	4.57742	4.31183	15.7904	20.327	10.5664	0.00458224	0.0416023	yes
FVEG_07334	XM_018895945.1	hypothetical protein FVEG_07334 [Fusarium verticillioides 7600]	15.6938	13.4389	18.1076	21.0404	7.17732	5.52468	33.8722	43.1229	27.9147	0.00457894	0.0416023	yes
FVEG_06443	XM_018894821.1;XM_018894820.1	uncharacterized protein FFB20_03886 [Fusarium fujikuroi]	152.818	279.782	165.938	92.6156	99.822	166.639	27.4591	36.0951	107.723	0.00460001	0.04173	yes
FVEG_10848	XM_018900017.1	hypothetical protein FVEG_10848 [Fusarium verticillioides 7600]	1.63285	1.0586	1.52278	0.279831	0.459173	0.288478	1.32351	2.95585	1.488	0.0046126	0.0417769	yes
FVEG_11038	XM_018900201.1	hypothetical protein FVEG_11038 [Fusarium verticillioides 7600]	8.61098	3.88966	4.18409	10.0801	4.46554	2.25166	20.766	26.9278	8.21112	0.00461121	0.0417769	yes
FVEG_08782	MSTRG.10936.1;XM_018897664.1	hypothetical protein FVEG_08782 [Fusarium verticillioides 7600]	8.77952	16.505	7.52876	16.9433	3.55684	3.2141	23.1383	41.7314	26.1035	0.0046321	0.0419198	yes
FVEG_11027	XM_018900190.1	hypothetical protein FVEG_11027 [Fusarium verticillioides 7600]	0.761333	0.440961	0.236469	0.557697	0.083604	0.287912	2.00376	2.40196	0.640707	0.00464191	0.0419748	yes
FVEG_10641	XM_018899805.1	hypothetical protein FVEG_10641 [Fusarium verticillioides 7600]	5.82601	5.64239	4.39614	3.57491	2.57282	3.05942	9.13356	11.2162	10.1607	0.00467139	0.0422075	yes
FVEG_10724	XM_018899890.1	pyrroline-5-carboxylate reductase [Fusarium verticillioides 7600]	1.25713	0.456444	0.680758	1.58462	0.325268	0.78641	3.51213	5.64763	1.18642	0.0046885	0.0423281	yes
FVEG_08705	XM_018897589.1;MSTRG.11012.2	hypothetical protein FVEG_08705 [Fusarium verticillioides 7600]	144.841	178.286	129.098	198.146	73.3167	76.4942	332.64	431.101	214.759	0.00470217	0.0424175	yes
FVEG_08354	XM_018897244.1;XM_018897245.1	hypothetical protein FVEG_08354 [Fusarium verticillioides 7600]	4.6719	3.35047	1.64772	4.8177	0.793533	1.153	5.378	17.6286	7.33108	0.00472255	0.0425302	yes
FVEG_15409	XM_018904535.1;XM_018904536.1	hypothetical protein FVEG_15409 [Fusarium verticillioides 7600]	13.0172	7.5611	11.7133	11.4629	12.28	4.48107	28.3086	31.3728	15.6555	0.00471974	0.0425302	yes
FVEG_04007	MSTRG.2885.1;MSTRG.2885.2;XM_018891692.1	hypothetical protein FVER53590_04007 [Fusarium verticillioides]	65.3493	55.2802	66.7173	37.7707	11.0494	15.2284	61.622	56.9848	43.8531	0.00472599	0.0425302	yes
FVEG_17572	MSTRG.10740.1;XM_018906815.1	hypothetical protein FVER53590_13654 [Fusarium verticillioides]	8.84995	6.71447	3.59479	5.90713	2.89442	2.49171	15.3003	17.2528	8.02477	0.00473531	0.0425799	yes
FVEG_13811	XM_018903161.1	hypothetical protein FVEG_13811 [Fusarium verticillioides 7600]	0.291747	0.666097	0.137363	0.138926	0	0	0.610766	1.43314	1.16487	0.00475398	0.0426809	yes
FVEG_17512	XM_018906760.1	hypothetical protein FVEG_17512 [Fusarium verticillioides 7600]	2.58159	3.50171	3.91824	5.00212	4.53886	2.72068	8.12462	9.9159	7.54576	0.00475412	0.0426809	yes
FVEG_05303	XM_018893467.1	hypothetical protein FVEG_05303 [Fusarium verticillioides 7600]	110.81	81.7894	47.5522	100.967	231.879	177.846	55.8184	52.2414	86.3883	0.00478245	0.042901	yes
FVEG_12905	XM_018902289.1	hypothetical protein FVEG_12905 [Fusarium verticillioides 7600]	0.739596	0.602477	1.81754	0.428587	0.298807	0.495965	2.32706	2.94089	0.818916	0.00481702	0.0431087	yes
FVEG_05327	XM_018893505.1;XM_018893506.1;MSTRG.4304.3;MSTRG.4304.4	pyrroline-5-carboxylate reductase [Fusarium verticillioides 7600]	39.0483	74.855	90.5948	41.5315	40.8817	78.6726	10.7126	9.97269	37.051	0.00481709	0.0431087	yes
FVEG_03005	XM_018890568.1	hypothetical protein FVEG_03005 [Fusarium verticillioides 7600]	150.82	112.584	100.074	228.064	177.61	341.836	41.6493	36.2556	143.863	0.0048103	0.0431087	yes
FVEG_06750	XM_018895162.1	palmitoyl-protein thioesterase [Fusarium verticillioides 7600]	26.926	22.4145	32.5761	35.9561	12.6743	10.5427	69.5313	66.6631	40.6332	0.00482198	0.0431182	yes
FVEG_07652	XM_018896328.1;MSTRG.9232.2	hypothetical protein FVEG_07652 [Fusarium verticillioides 7600]	29.5235	42.3328	99.6603	72.9848	149.192	120.773	36.1959	40.3596	42.3872	0.00484729	0.0433102	yes
FVEG_04056	XM_018891754.1;MSTRG.2831.1	hypothetical protein FVEG_04056 [Fusarium verticillioides 7600]	88.2675	127.126	236.449	72.1678	95.7091	84.2859	47.0313	51.9363	60.3137	0.00487605	0.0434981	yes
FVEG_15209	XM_018904332.1	hypothetical protein FVEG_15209 [Fusarium verticillioides 7600]	1.43436	1.41877	1.17424	3.82227	0.96021	0.804056	6.35646	7.55897	3.09047	0.00487241	0.0434981	yes
FVEG_04642	XM_018892461.1	ATP-binding cassette, subfamily D (ALD), member 2 [Fusarium verticillioides 7600]	27.5799	16.6901	32.0396	20.246	16.9129	5.46645	55.0463	56.6287	27.0382	0.00488002	0.043499	yes
FVEG_12986	XM_018902370.1	hypothetical protein FVEG_12986 [Fusarium verticillioides 7600]	0.152109	0.111285	0.18819	0.832469	0.992527	0.890241	0.502442	0.843237	0.418804	0.00489107	0.0435286	yes
FVEG_10078	MSTRG.10656.1;XM_018899141.1	hypothetical protein FVEG_10078 [Fusarium verticillioides 7600]	4.51386	2.74922	10.2029	3.90748	1.8941	1.81321	11.9443	13.8056	7.2411	0.00488739	0.0435286	yes
FVEG_08456	XM_018897348.1	hypothetical protein FVEG_08456 [Fusarium verticillioides 7600]	0.683312	0.721667	0.680849	2.14919	2.1591	1.46505	3.17725	2.7535	2.51514	0.00493522	0.0438868	yes
FVEG_08791	XM_018897672.1	hypothetical protein FVEG_08791 [Fusarium verticillioides 7600]	1.41209	0.800254	1.00395	2.78089	1.96347	2.38239	3.21491	3.50136	4.75217	0.00495462	0.0439691	yes
FVEG_08685	XM_018897569.1	iron-dependent peroxidase [Fusarium verticillioides 7600]	8.68666	9.96346	20.7386	8.06746	4.10597	2.93771	21.422	32.9656	8.02718	0.00495619	0.0439691	yes
FVEG_13047;FVEG_13046	MSTRG.11484.1;XM_018902427.1	hypothetical protein FVEG_13046 [Fusarium verticillioides 7600]	15.5483	15.1933	9.51338	16.276	23.4974	35.9167	3.9919	3.12973	14.5739	0.00495109	0.0439691	yes
FVEG_06217	XM_018894519.1;XM_018894517.1;XM_018894518.1	hypothetical protein FVEG_06216 [Fusarium verticillioides 7600]	5.92396	3.69492	5.9191	4.10045	1.45718	1.63325	9.93364	13.4842	3.77786	0.00497879	0.043994	yes
FVEG_04193	XM_018891947.1	diphthine synthase [Fusarium verticillioides 7600]	12.4559	23.8451	53.2667	9.11171	8.70875	5.82816	21.3661	26.726	7.73284	0.00498635	0.043994	yes
FVEG_04636	XM_018892454.1	hypothetical protein FVEG_04636 [Fusarium verticillioides 7600]	32.5297	22.4231	17.5818	25.2874	3.70182	3.17995	57.5681	59.5557	31.119	0.0049673	0.043994	yes
FVEG_12390	XM_018901737.1	hypothetical protein FVEG_12390 [Fusarium verticillioides 7600]	18.6095	16.3012	15.9963	10.0692	6.77914	8.57166	29.9071	30.9922	19.9342	0.00498625	0.043994	yes
FVEG_02886	XM_018890410.1;XM_018890412.1;XM_018890407.1;XM_018890411.1;XM_018890408.1;XM_018890409.1	hypothetical protein FVER53590_02886 [Fusarium verticillioides];hypothetical protein FVEG_02886 [Fusarium verticillioides 7600]	8.88026	8.23897	8.91984	17.0198	11.3107	5.31773	18.7622	26.4786	23.9028	0.00497982	0.043994	yes
FVEG_02249	MSTRG.7589.1;XM_018889457.1	hypothetical protein FVEG_02249 [Fusarium verticillioides 7600]	48.8131	31.8535	27.5572	40.57	8.79601	8.66506	85.8861	81.3171	45.5771	0.00497545	0.043994	yes
FVEG_07121	XM_018895672.1;MSTRG.8798.2;XM_018895673.1	hypothetical protein FVEG_07121 [Fusarium verticillioides 7600]	77.6962	154.449	62.3754	86.9386	70.5216	163.76	33.1912	22.5707	51.4405	0.00497849	0.043994	yes
FVEG_13291	XM_018902664.1	hypothetical protein FVEG_13291 [Fusarium verticillioides 7600]	1.67784	1.18939	1.28251	1.09793	0.448665	0.83293	3.12405	4.55774	1.59583	0.00499108	0.0440012	yes
FVEG_16662;FVEG_09780;FVEG_09779;FVEG_09778	XM_018905905.1;MSTRG.335.1;MSTRG.335.2;MSTRG.335.3;XM_018898855.1;XM_018898854.1;XM_018898853.1	hypothetical protein FVER14953_09781 [Fusarium verticillioides];hypothetical protein FVEG_09780 [Fusarium verticillioides 7600];hypothetical protein FVEG_09778 [Fusarium verticillioides 7600]	74.3457	118.588	87.4511	59.2576	71.5281	110.612	20.5141	16.391	50.9903	0.00502463	0.0442283	yes
FVEG_16549	XM_018905797.1	hypothetical protein FVEG_16549 [Fusarium verticillioides 7600]	1.4866	2.56026	1.97967	1.55051	2.49071	1.50111	5.78099	6.62274	3.67487	0.0050247	0.0442283	yes
FVEG_04556	XM_018892348.1	hypothetical protein FVEG_04556 [Fusarium verticillioides 7600]	0.325574	0.358301	0.789163	1.0909	0.441343	0.040931	2.69465	2.41075	1.68179	0.00503256	0.044263	yes
FVEG_06664	MSTRG.8316.1;XM_018895067.1	60S ribosomal protein L35, mitochondrial [Fusarium oxysporum f. sp. cubense race 4]	36.1832	51.3529	35.2795	26.4918	37.1181	39.0587	10.0989	13.7744	22.4185	0.00503787	0.044275	yes
FVEG_03061	XM_018890633.1	hypothetical protein FVEG_03061 [Fusarium verticillioides 7600]	12.5171	12.6432	7.57583	15.1742	8.22344	8.86016	27.5852	49.686	14.0839	0.00505178	0.0443627	yes
FVEG_01026	MSTRG.1033.1		5.38296	3.71513	2.94151	3.61668	1.16515	0.906814	10.2186	10.7142	4.01528	0.00506977	0.0444635	yes
FVEG_02846	XM_018890359.1;MSTRG.6343.1;XM_018890360.1	hypothetical protein FVEG_02846 [Fusarium verticillioides 7600]	11.7177	11.6165	12.1751	10.9709	2.16603	3.61333	28.6221	20.7149	13.2016	0.00507116	0.0444635	yes
FVEG_11510	MSTRG.8971.1		1.96161	4.89134	1.43942	8.48693	9.63325	6.44574	63.3903	4.98606	2.24697	0.00508752	0.0445722	yes
FVEG_10626	XM_018899790.1	hypothetical protein FVEG_10626 [Fusarium verticillioides 7600]	0	0.083634	0.032451	0.91154	0.151753	1.21534	0.976252	0.422516	0.156166	0.0051101	0.0447352	yes
FVEG_11090	XM_018900253.1	hypothetical protein FVEG_11090 [Fusarium verticillioides 7600]	100.017	201.406	141.078	98.3875	859.442	449.344	206.108	181.919	59.7115	0.00513128	0.0448857	yes
FVEG_10418	XM_018899562.1	hypothetical protein FVEG_10418 [Fusarium verticillioides 7600]	0.490384	1.65491	9.29505	0.524627	0.588713	0.556167	2.48055	3.42649	1.93628	0.00516674	0.0451608	yes
FVEG_12893	MSTRG.11377.1;XM_018902274.1;XM_018902275.1	NADPH2:quinone reductase [Fusarium verticillioides 7600]	28.1354	39.2864	27.91	32.8682	49.4055	66.357	6.65392	10.2907	27.8216	0.00519118	0.045234	yes
FVEG_05382	XM_018893583.1	hypothetical protein FVEG_05382 [Fusarium verticillioides 7600]	9.85652	9.01934	11.4702	9.89092	3.83699	3.9561	20.6125	23.3646	11.5861	0.00518498	0.045234	yes
FVEG_04723	XM_018892588.1;XM_018892589.1;MSTRG.5037.3;MSTRG.5037.4	hypothetical protein FVEG_04723 [Fusarium verticillioides 7600]	3.62292	4.40898	2.41363	5.4383	1.05337	0.569155	11.9611	12.2543	7.29717	0.0051858	0.045234	yes
FVEG_07216	XM_018895810.1;XM_018895811.1	hypothetical protein FVEG_07216 [Fusarium verticillioides 7600]	3.24105	3.71348	5.96377	5.13771	12.2485	6.328	16.4635	19.9268	6.93716	0.00519071	0.045234	yes
FVEG_08779	XM_018897661.1	hypothetical protein FVEG_08779 [Fusarium verticillioides 7600]	2.0577	1.81146	0.278498	1.52259	0.34861	0.260523	3.65281	5.04965	4.0387	0.00522008	0.0454294	yes
FVEG_00353	XM_018886800.1	hypothetical protein FOVG_00239 [Fusarium oxysporum f. sp. pisi HDV247]	3.85356	6.51786	1.89576	17.8596	9.65863	6.5685	11.8069	14.1266	25.8589	0.00522168	0.0454294	yes
FVEG_09814	XM_018898891.1	hypothetical protein FVEG_09814 [Fusarium verticillioides 7600]	1.23951	1.68956	1.6112	2.37553	2.00939	2.60373	5.84397	4.94953	3.83412	0.00522746	0.0454446	yes
FVEG_09069	XM_018897983.1	hypothetical protein FVEG_09069 [Fusarium verticillioides 7600]	21.1119	19.212	24.7063	23.7537	8.41953	8.84501	43.0301	57.1004	24.2061	0.00524591	0.0455698	yes
FVEG_03297	XM_018890915.1	hypothetical protein FVEG_03297 [Fusarium verticillioides 7600]	1.42532	1.56248	0.975935	2.00637	0.599569	0.530476	4.51286	5.28041	2.10012	0.00525096	0.0455785	yes
FVEG_07462	XM_018896112.1	hypothetical protein FVEG_07462 [Fusarium verticillioides 7600]	1.4404	1.17015	1.7271	1.11237	2.77387	1.49781	0.348773	0.211821	0.375304	0.00526318	0.0456266	yes
FVEG_09669	MSTRG.94.1;XM_018898723.1	hypothetical protein FVER14953_09669 [Fusarium verticillioides]	164.54	101.151	14.8833	333.524	100.759	216.045	495.287	430.901	338.864	0.00526461	0.0456266	yes
FVEG_08581	XM_018897471.1	hypothetical protein FVEG_08581 [Fusarium verticillioides 7600]	8.12756	5.74717	3.37477	8.78856	6.67917	8.38624	22.7255	16.9574	11.5627	0.0052712	0.0456486	yes
FVEG_09911	XM_018898988.1	hypothetical protein FVEG_09911 [Fusarium verticillioides 7600]	1.31639	2.74574	1.92717	4.04416	3.30014	7.00267	11.6783	6.87833	5.23426	0.00530462	0.0457971	yes
FVEG_05943	XM_018894173.1	hypothetical protein FVEG_05943 [Fusarium verticillioides 7600]	12.5804	8.45576	11.9758	10.4942	2.14658	2.12344	21.3977	24.4879	12.9557	0.00530304	0.0457971	yes
FVEG_03902	XM_018891570.1	hypothetical protein FVEG_03902 [Fusarium verticillioides 7600]	1.83698	1.45434	1.44819	4.20887	2.84223	2.27564	6.19211	6.78239	3.77308	0.00530334	0.0457971	yes
FVEG_13418	XM_018902791.1	hypothetical protein FVEG_13418 [Fusarium verticillioides 7600]	24.1765	17.8792	16.873	15.7838	4.79917	4.42104	29.7643	41.2593	19.035	0.00529567	0.0457971	yes
FVEG_06266	XM_018894588.1	hypothetical protein FOXG_08412 [Fusarium oxysporum f. sp. lycopersici 4287]	18.5813	16.6824	15.2238	12.2312	3.29892	4.38055	32.1426	25.4648	13.3793	0.00531617	0.0458617	yes
FVEG_13230	XM_018902606.1	hypothetical protein FVEG_13230 [Fusarium verticillioides 7600]	13.6499	5.46446	28.8992	14.7871	11.9965	11.7924	45.5496	57.0044	18.6049	0.00532404	0.0458944	yes
FVEG_16559	MSTRG.7035.1		0	0	0	0	0	21.6275	24.6661	0	0	0.00534446	0.0460351	yes
FVEG_00152	MSTRG.1693.3;MSTRG.1693.1;MSTRG.1693.2;XM_018886584.1	hypothetical protein FVEG_00152 [Fusarium verticillioides 7600]	54.7607	134.374	114.495	28.1317	44.7743	39.2527	67.9876	91.7338	97.9297	0.00535359	0.0460786	yes
FVEG_08179	XM_018897022.1	hypothetical protein FVER53263_08178 [Fusarium verticillioides]	1.87775	0.845209	0.778646	1.85943	0.54815	0.502935	3.88187	4.20248	2.82501	0.00535823	0.0460832	yes
FVEG_09511	XM_018898510.1;XM_018898511.1	probable glutamate synthase (NADPH) [Fusarium mangiferae]	23.501	33.0937	43.0441	19.1566	9.58875	9.20331	17.9471	17.7239	16.3015	0.00536379	0.0460958	yes
FVEG_11816	XM_018901138.1	hypothetical protein FVEG_11816 [Fusarium verticillioides 7600]	0.329263	0.426886	0.21748	0.488456	0.360581	0.201336	1.86096	1.74268	0.763169	0.00539888	0.046362	yes
FVEG_13399	XM_018902769.1	hypothetical protein FVEG_13399 [Fusarium verticillioides 7600]	0.228627	0.165853	0.180583	0.487364	0.046658	0.074188	1.64649	2.07665	0.409227	0.00540396	0.0463702	yes
FVEG_12300	XM_018901653.1	hypothetical protein FVEG_12300 [Fusarium verticillioides 7600]	46.8014	46.0646	25.6998	38.0196	14.3796	21.7883	93.9276	75.2926	46.0189	0.00543968	0.0466412	yes
FVEG_00433	XM_018886901.1;XM_018886902.1	hypothetical protein FVEG_00433 [Fusarium verticillioides 7600];hypothetical protein FOVG_00330 [Fusarium oxysporum f. sp. pisi HDV247]	25.7201	22.077	55.4605	18.135	19.5178	8.97912	52.2146	72.1459	31.7728	0.0054662	0.0467617	yes
FVEG_04837	XM_018892745.1	high-affinity iron transporter [Fusarium verticillioides 7600]	166.291	199.371	153.008	61.7668	91.5109	65.8022	83.6614	66.5085	104.272	0.00546591	0.0467617	yes
FVEG_01800	XM_018888795.1	hypothetical protein FVEG_01800 [Fusarium verticillioides 7600]	34.3208	50.3054	19.7699	90.8719	125.494	57.2499	82.474	78.3963	101.168	0.00546126	0.0467617	yes
FVEG_07264	MSTRG.9602.1;XM_018895856.1	hypothetical protein FVEG_07264 [Fusarium verticillioides 7600]	103.444	77.8893	37.4042	84.8392	20.1595	24.131	208.043	198.566	72.4351	0.00547434	0.0467959	yes
FVEG_10723	XM_018899889.1	1-pyrroline-5-carboxylate dehydrogenase [Fusarium verticillioides 7600]	0.742618	0.384998	0.469303	1.20722	0.421479	0.088968	2.60737	3.39862	1.10656	0.00550277	0.0470032	yes
FVEG_00226	XM_018886659.1	hypothetical protein FOIG_11032 [Fusarium oxysporum f. sp. cubense tropical race 4 54006]	2.96322	2.33713	0.722032	3.44332	3.85143	5.82884	0.40716	0.697005	1.26122	0.00553549	0.0472343	yes
FVEG_16080	XM_018905320.1;XM_018905321.1	hypothetical protein FVEG_16080 [Fusarium verticillioides 7600]	18.0081	13.1998	21.5022	12.7619	6.35303	3.63848	29.4922	25.0917	15.5277	0.00553822	0.0472343	yes
FVEG_04199	XM_018891960.1	peroxisomal hydratase-dehydrogenase-epimerase [Fusarium verticillioides 7600]	44.9337	27.6126	33.7316	28.0213	18.6612	12.0148	67.3067	73.1094	33.304	0.00555191	0.0472951	yes
FVEG_12030	XM_018901358.1	hypothetical protein FVEG_12030 [Fusarium verticillioides 7600]	22.1217	27.6238	87.7591	11.0657	26.5465	13.2202	14.7297	20.7525	14.374	0.00555375	0.0472951	yes
FVEG_03026	XM_018890592.1	peroxiredoxin Q/BCP [Fusarium verticillioides 7600]	23.8114	19.552	20.3547	17.7842	4.65489	5.44236	42.2172	36.4976	19.5938	0.0055674	0.0473755	yes
FVEG_16846	XM_018906085.1	hypothetical protein FVEG_10634 [Fusarium verticillioides 7600]	2.37883	1.17783	0.389931	1.66567	1.8306	5.26255	0.413562	0.814884	0.541454	0.00557339	0.0473907	yes
FVEG_09394	XM_018898380.1	hypothetical protein FVEG_09394 [Fusarium verticillioides 7600]	0.917707	0.418888	0.554808	1.01057	0	0.174993	5.14278	4.58011	0.845484	0.00558213	0.0474291	yes
FVEG_11453	XM_018900713.1	vacuolar protease A [Fusarium verticillioides 7600]	186.859	148.366	124.822	179.034	58.7234	65.1693	361.081	361.444	205.333	0.00563106	0.0478088	yes
FVEG_12164	MSTRG.5442.1;MSTRG.5442.2;XM_018901513.1;XM_018901514.1	hypothetical protein FVEG_12164 [Fusarium verticillioides 7600]	0.749836	0.333044	0.611718	1.03377	24.9142	0.752685	0.776899	24.311	0.560617	0.005647	0.047908	yes
FVEG_04833	XM_018892737.1	cytochrome P450 oxidoreductase [Fusarium verticillioides 7600]	640.309	630.588	280.475	519.524	1632.18	1100.75	241.178	241.738	475.916	0.00571358	0.0484364	yes
FVEG_17290	XM_018906542.1	hypothetical protein FVEG_17290 [Fusarium verticillioides 7600]	5.42549	2.66332	3.19845	4.07455	1.42007	1.55895	9.39038	12.3085	4.79727	0.00573226	0.0485552	yes
FVEG_05375	XM_018893572.1;XM_018893573.1;XM_018893574.1	hypothetical protein FVEG_05375 [Fusarium verticillioides 7600]	11.6582	6.41653	9.47941	8.51579	2.69554	1.23362	22.5578	15.2557	10.2646	0.00573623	0.0485552	yes
FVEG_11248	XM_018900430.1	hypothetical protein FVER14953_11248 [Fusarium verticillioides]	0.268768	0.255565	0.267903	0.974875	0.068884	0.042527	1.4115	1.82459	1.73094	0.00575523	0.0486795	yes
FVEG_04475	MSTRG.4794.1		4.92454	8.94048	5.96816	11.3163	6.6908	6.21721	15.2445	15.6099	20.4857	0.00576072	0.0486893	yes
FVEG_01188	MSTRG.866.1		2.81617	0.570148	0.120089	2.40602	7.40006	3.36616	0.150808	0.486326	0.637771	0.00578315	0.0488422	yes
FVEG_11202	XM_018900381.1	hypothetical protein FVEG_11202 [Fusarium verticillioides 7600]	3.34931	3.03301	1.10893	3.34145	1.55934	1.50796	7.3336	9.3804	4.99634	0.00579948	0.0488519	yes
FVEG_10381	XM_018899520.1;XM_018899523.1;XM_018899524.1;XM_018899522.1;XM_018899521.1;XM_018899519.1	hypothetical protein FVER53263_10380 [Fusarium verticillioides]	10.6974	9.95569	12.8347	7.09052	3.7105	5.34746	4.4328	4.3328	5.25002	0.005806	0.0488519	yes
FVEG_09982	XM_018899050.1	hypothetical protein FVEG_09982 [Fusarium verticillioides 7600]	1.82505	9.16795	24.1229	14.8153	17.4388	23.089	68.6781	94.7119	10.9364	0.00578883	0.0488519	yes
FVEG_10745	MSTRG.11659.1;XM_018899912.1	hypothetical protein FVEG_10745 [Fusarium verticillioides 7600]	8.54156	8.8002	8.3013	18.1988	17.2295	14.1881	21.9421	18.5595	23.7682	0.00580472	0.0488519	yes
FVEG_03214	XM_018890823.1;XM_018890824.1;MSTRG.5988.3	hypothetical protein FVEG_03214 [Fusarium verticillioides 7600]	10.8966	12.4405	35.9388	5.54996	9.75654	11.1172	6.24974	7.42128	5.93421	0.00579701	0.0488519	yes
FVEG_04167	XM_018891906.1;XM_018891907.1;XM_018891908.1;XM_018891909.1	hypothetical protein FVEG_04167 [Fusarium verticillioides 7600]	5.63941	8.25902	2.68836	5.11879	2.75947	2.76261	12.5941	5.82811	15.4282	0.00582726	0.0489942	yes
FVEG_09893	XM_018898969.1	hypothetical protein FVEG_09893 [Fusarium verticillioides 7600]	9.03904	8.02064	5.24265	10.0256	2.29906	2.46577	36.1485	21.032	7.01271	0.00585115	0.0491217	yes
FVEG_07683	XM_018896357.1	hypothetical protein FVEG_07683 [Fusarium verticillioides 7600]	52.8312	51.3338	27.7874	52.9256	18.3312	31.8784	98.9902	93.684	82.1602	0.00585071	0.0491217	yes
FVEG_12053	XM_018901385.1	chitinase [Fusarium verticillioides 7600]	9.31558	8.02657	9.64953	8.59112	4.28237	4.24619	20.9926	18.0785	16.1746	0.00586857	0.0491946	yes
FVEG_17128	XM_018906394.1	hypothetical protein FVEG_17128 [Fusarium verticillioides 7600]	9.14645	12.0816	13.1261	24.5907	111.453	24.136	16.3901	17.0998	44.9238	0.00586846	0.0491946	yes
FVEG_03250	XM_018890866.1	CNT family concentrative nucleoside transporter [Fusarium verticillioides 7600]	2.70724	3.18195	12.4315	4.46363	26.8588	6.48069	2.52233	2.71399	2.62299	0.0058805	0.0492579	yes
FVEG_10719	XM_018899882.1	hypothetical protein FVEG_10719 [Fusarium verticillioides 7600]	17.9513	49.1659	37.2445	32.5608	25.3816	40.5479	11.063	17.1845	12.1331	0.00588731	0.0492784	yes
FVEG_08653	XM_018897539.1	hypothetical protein FVER14953_08653 [Fusarium verticillioides]	2.52849	1.25336	0.972344	3.57265	0.13831	0.805042	7.72188	8.9359	4.03427	0.00589693	0.0493221	yes
FVEG_04420	XM_018892204.1;MSTRG.4749.2	hypothetical protein FVEG_04420 [Fusarium verticillioides 7600]	1.47534	1.96823	2.05836	1.81822	0.936302	0.556374	4.92108	4.32227	2.95843	0.00590672	0.04935	yes
FVEG_09073	XM_018897988.1	hypothetical protein FVEG_09073 [Fusarium verticillioides 7600]	21.4841	29.4137	20.7918	16.9248	12.5353	23.4956	5.19631	6.3107	12.828	0.00590902	0.04935	yes
FVEG_13416	XM_018902789.1	hypothetical protein FVEG_13416 [Fusarium verticillioides 7600]	15.747	7.98887	10.3958	13.54	3.64718	3.17901	41.7064	26.7994	11.3901	0.0059156	0.0493683	yes
FVEG_10346	XM_018899468.1	hypothetical protein FVEG_10346 [Fusarium verticillioides 7600]	0.775509	0.818028	1.7367	0.36539	0.385034	0.138263	1.43203	2.19488	0.614207	0.00595217	0.0495711	yes
FVEG_03619	MSTRG.3240.1;XM_018891235.1	hypothetical protein FVEG_03619 [Fusarium verticillioides 7600]	1.68539	1.67116	1.64842	7.14427	3.43327	2.98233	1.46723	2.06348	1.35181	0.00595311	0.0495711	yes
FVEG_12201	XM_018901553.1	hypothetical protein FVEG_12201 [Fusarium verticillioides 7600]	11.0943	17.3916	12.3938	33.859	51.9014	16.5535	31.2677	39.1895	50.3546	0.00594781	0.0495711	yes
FVEG_04030	XM_018891717.1;XM_018891716.1	lactoylglutathione lyase [Fusarium verticillioides 7600]	29.1897	25.9219	38.1453	21.7706	10.2118	5.58336	43.0579	45.7742	26.6777	0.0059819	0.0497128	yes
FVEG_03897	XM_018891564.1	retrograde regulation protein 2 [Fusarium verticillioides 7600]	16.86	13.9241	16.716	9.45652	5.61024	4.68357	19.1566	22.4084	12.371	0.00598338	0.0497128	yes
FVEG_04603	MSTRG.4917.1		8.37158	6.88343	8.77703	7.14368	3.82431	4.0039	19.4811	20.3725	9.22988	0.00597511	0.0497128	yes
FVEG_17443	XM_018906688.1	hypothetical protein FVEG_17443 [Fusarium verticillioides 7600]	1.1077	1.19193	0.629012	0.964262	0.192948	0.242079	2.16826	2.71159	1.74444	0.00600717	0.0498737	yes
FVEG_12955	XM_018902336.1	hypothetical protein FVEG_12955 [Fusarium verticillioides 7600]	4.31832	4.00324	6.39954	2.61669	1.9049	1.41879	6.86968	10.1493	4.31285	0.00601605	0.0499106	yes
FVEG_02056	XM_018889155.1;MSTRG.7784.2	methionyl-tRNA synthetase [Fusarium verticillioides 7600]	20.2932	14.8758	17.3188	14.243	6.63612	6.5415	28.6085	33.1603	15.9263	0.00602714	0.0499658	yes
FVEG_08635	XM_018897522.1;XM_018897521.1	hypothetical protein FVER53263_08635 [Fusarium verticillioides];hypothetical protein FVEG_08635 [Fusarium verticillioides 7600]	3.71155	7.80462	11.0894	4.03824	8.07717	4.99302	1.12572	2.60559	2.02596	0.00603906	0.0500277	no
FVEG_10164;FVEG_10163	XM_018899223.1;MSTRG.10590.1;XM_018899222.1	hypothetical protein FVEG_10164 [Fusarium verticillioides 7600];hypothetical protein FVEG_10163 [Fusarium verticillioides 7600]	40.022	49.4728	9.2245	17.7761	6.66772	22.5475	4.02405	3.86585	14.8994	0.00606249	0.0501849	no
FVEG_10560	XM_018899719.1	branched-chain amino acid aminotransferase [Fusarium verticillioides 7600]	0.709077	0.265405	0.423028	0.533591	0.307159	0.170745	1.67332	1.99349	1.03437	0.00608955	0.0503349	no
FVEG_00454	XM_018886930.1	hypothetical protein FVEG_00454 [Fusarium verticillioides 7600]	44.4896	33.5427	31.3401	22.5382	28.8195	17.7278	73.0073	93.3256	29.4658	0.00608628	0.0503349	no
FVEG_13279	XM_018902653.1	hypothetical protein FVEG_13279 [Fusarium verticillioides 7600]	1.06081	1.98984	0.407046	0.677227	0.436104	0.209851	3.37658	2.49278	1.15753	0.00609785	0.0503666	no
FVEG_07656	XM_018896332.1	hypothetical protein FVEG_07656 [Fusarium verticillioides 7600]	0.904009	0.491691	0.149583	1.64588	2.92439	3.13192	0.967181	0.805038	0.627397	0.00610561	0.0503937	no
FVEG_12630	XM_018901980.1	salicylate hydroxylase [Fusarium verticillioides 7600]	0.23592	0.320435	0.098047	0.073172	0.152834	0.068288	0.884576	0.910328	0.700151	0.00614779	0.0506675	no
FVEG_06125	XM_018894393.1	acetyltransferase [Fusarium verticillioides 7600]	105.603	73.4211	64.3369	74.5938	18.5992	16.6774	154.662	158.96	77.9145	0.0061471	0.0506675	no
FVEG_02849	MSTRG.6339.1;MSTRG.6339.2		14.3101	0	0	0	0	4.40441	0	0	0	0.00615369	0.050679	no
FVEG_00359	XM_018886806.1	hypothetical protein FVEG_00359 [Fusarium verticillioides 7600]	552.567	458.759	207.784	612.759	1081.01	883.46	290.822	229.344	391.362	0.00615946	0.0506895	no
FVEG_00726	XM_018887321.1	carboxymethylenebutenolidase [Fusarium verticillioides 7600]	12.1895	8.45548	8.76049	10.1625	1.92422	1.81006	27.6857	24.2743	9.0727	0.00616561	0.050703	no
FVEG_12389	XM_018901736.1	hypothetical protein FVEG_12389 [Fusarium verticillioides 7600]	14.0782	22.898	15.5476	4.56499	9.9348	9.77635	8.2354	3.72519	1.45067	0.0061991	0.0509412	no
FVEG_03043	XM_018890611.1;MSTRG.6144.2	CMGC/MAPK/ERK1 protein kinase [Fusarium verticillioides 7600]	67.9961	59.5117	63.4719	72.2461	24.6005	24.55	132.155	141.414	78.7445	0.00621313	0.0510193	no
FVEG_03225	XM_018890836.1	hypothetical protein FVEG_03225 [Fusarium verticillioides 7600]	3.76329	2.49766	2.97119	8.90622	7.51715	4.88867	11.1578	10.7598	7.09607	0.00622264	0.0510601	no
FVEG_08514	XM_018897402.1	glycerol kinase [Fusarium verticillioides 7600]	34.1573	7.63378	6.11654	18.815	2.97672	2.9372	31.4972	50.34	37.9763	0.00623161	0.0510965	no
FVEG_08346	XM_018897236.1	hypothetical protein FVEG_08346 [Fusarium verticillioides 7600]	0.300068	0.711065	0.414426	0.784388	0.593777	0.250661	1.73394	2.00864	1.09802	0.00627621	0.0513234	no
FVEG_08723	MSTRG.10995.1;XM_018897609.1	hypothetical protein FVEG_08723 [Fusarium verticillioides 7600]	65.4832	62.8348	30.2765	73.9388	37.1174	26.2695	136.478	114.136	104.597	0.00626725	0.0513234	no
FVEG_10866	XM_018900034.1	catalase-peroxidase [Fusarium verticillioides 7600]	30.4744	38.7605	52.9697	35.7816	7.94411	12.2	80.2046	93.0318	29.3045	0.00627753	0.0513234	no
FVEG_05995	MSTRG.2068.1;MSTRG.2068.2;XM_018894216.1;XM_018894217.1;XM_018894218.1	hypothetical protein BFJ67_g4120 [Fusarium oxysporum f. sp. cepae];hypothetical protein FOXB_08324 [Fusarium oxysporum Fo5176]	41.4004	49.143	53.959	74.3113	165.444	130.685	81.8869	65.9141	59.7419	0.0062716	0.0513234	no
FVEG_10516	XM_018899676.1;XM_018899675.1	hypothetical protein FVEG_10516 [Fusarium verticillioides 7600]	6.91813	4.70819	6.21857	5.37546	1.59172	1.89485	11.3779	14.1864	6.86755	0.00630074	0.0514758	no
FVEG_10632	XM_018899796.1;MSTRG.11740.2	hexokinase [Fusarium verticillioides 7600]	69.2975	42.5931	11.7668	37.7864	37.6467	68.5101	13.5571	14.7603	16.8324	0.00631388	0.0515458	no
FVEG_07395	XM_018896032.1	hypothetical protein FVEG_07395 [Fusarium verticillioides 7600]	4.67784	3.36237	9.17738	4.16984	5.5202	2.0317	12.9545	24.4709	6.12702	0.00633301	0.0516645	no
FVEG_17345	XM_018906599.1;XM_018906600.1	hypothetical protein FVEG_17345 [Fusarium verticillioides 7600]	2.37658	1.00634	1.31847	0.278555	0.588395	0	0.195548	0.177091	0.105711	0.00636393	0.0518792	no
FVEG_17328;FVEG_12692	XM_018906584.1;MSTRG.3439.1;MSTRG.3439.3;XM_018902035.1	hypothetical protein FVEG_17328 [Fusarium verticillioides 7600];hypothetical protein FVEG_12692 [Fusarium verticillioides 7600]	3.36911	4.00683	5.17408	7.46541	7.53334	4.58111	15.2804	14.9935	6.23857	0.006397	0.0520733	no
FVEG_07410	XM_018896057.1	hypothetical protein FVEG_07410 [Fusarium verticillioides 7600]	14.285	10.2018	27.7256	15.0917	8.04479	5.24238	38.9691	40.48	17.7918	0.00639578	0.0520733	no
FVEG_03081	XM_018890659.1	hypothetical protein FVEG_03081 [Fusarium verticillioides 7600]	4.22439	8.32429	4.31376	18.2392	14.4471	4.30404	12.3288	20.4758	33.6693	0.00642126	0.052233	no
FVEG_14663	XM_018903607.1	hypothetical protein FVEG_14663 [Fusarium verticillioides 7600]	2.09121	1.15519	1.11873	2.59421	2.50594	1.32969	6.89856	5.51956	3.31464	0.00647029	0.052454	no
FVEG_09735	MSTRG.42.1;MSTRG.42.4;MSTRG.42.2;MSTRG.42.3;XM_018898797.1	hypothetical protein FVEG_09735 [Fusarium verticillioides 7600]	11.5666	8.53154	29.9443	4.91805	6.88797	4.73682	19.039	11.6956	10.7924	0.00645815	0.052454	no
FVEG_11973	XM_018901301.1	aldehyde dehydrogenase (NAD+) [Fusarium verticillioides 7600]	18.1975	21.7895	21.9748	13.4879	4.23031	1.74111	40.5453	30.7783	10.7403	0.00647171	0.052454	no
FVEG_02391	XM_018889647.1	hypothetical protein FVEG_02391 [Fusarium verticillioides 7600]	76.3539	92.4283	59.7364	139.779	202.607	190.781	194.226	172.779	159.194	0.00646722	0.052454	no
FVEG_11510	XM_018900793.1;XM_018900794.1;XM_018900792.1	hypothetical protein FVER53590_11510 [Fusarium verticillioides]	4.76603	4.01539	4.19697	3.51335	1.28149	1.34612	8.42967	6.94673	3.94526	0.00646851	0.052454	no
FVEG_17418	XM_018906659.1	hypothetical protein FVEG_17418 [Fusarium verticillioides 7600]	5.80098	5.35351	1.53874	7.53095	6.19122	5.37645	23.9779	13.875	8.15305	0.00648839	0.0524758	no
FVEG_09613	XM_018898645.1	hypothetical protein FVEG_09613 [Fusarium verticillioides 7600]	1.95558	1.10652	0.690085	1.06991	0.28875	0.615111	3.52385	2.9076	2.29099	0.00648452	0.0524758	no
FVEG_05428	XM_018893647.1;MSTRG.4585.2;XM_018893648.1;MSTRG.4585.6	endonuclease G, mitochondrial [Fusarium verticillioides 7600]	7.9022	10.4042	12.6558	7.67819	6.38125	3.54102	21.9841	21.0796	10.4886	0.0064826	0.0524758	no
FVEG_12910	XM_018902294.1	gluconolactonase [Fusarium verticillioides 7600]	1.89064	1.11694	1.34911	0.916067	0.199717	0.40199	4.2709	3.93998	0.549728	0.00649859	0.0524827	no
FVEG_06326	XM_018894668.1;MSTRG.2397.2;MSTRG.2397.3;MSTRG.2397.4;MSTRG.2397.5;MSTRG.2397.6	hypothetical protein FVEG_06326 [Fusarium verticillioides 7600]	73.1071	101.551	54.9583	90.0839	32.346	48.5955	181.838	173.643	106.598	0.0065074	0.0524827	no
FVEG_03820	XM_018891479.1	hypothetical protein FVEG_03820 [Fusarium verticillioides 7600]	41.2332	50.746	49.4051	41.7912	235.891	99.7957	65.6091	43.1724	26.8989	0.00651303	0.0524827	no
FVEG_12182	XM_018901535.1	hypothetical protein FVEG_12182 [Fusarium verticillioides 7600]	1.04799	1.35389	0.673399	1.59583	2.66036	1.3656	3.38307	3.44543	3.54919	0.00651703	0.0524827	no
FVEG_13977	XM_018903317.1	carboxymethylenebutenolidase [Fusarium verticillioides 7600]	1.31871	1.79041	2.57536	1.79275	0.512285	0.555281	6.54891	5.74892	1.38777	0.00650567	0.0524827	no
FVEG_13441	XM_018902810.1	hypothetical protein FVEG_13441 [Fusarium verticillioides 7600]	5.24059	5.07462	3.30075	10.7634	2.02304	2.98676	18.0614	15.8068	15.1557	0.00651722	0.0524827	no
FVEG_08760	XM_018897645.1	hypothetical protein FVEG_08760 [Fusarium verticillioides 7600]	1.82657	2.28402	9.48557	6.92653	20.1087	5.29882	2.02901	2.43821	2.80332	0.00654463	0.0526282	no
FVEG_13238	XM_018902613.1	hypothetical protein FVEG_13238 [Fusarium verticillioides 7600]	2.31561	2.67343	2.43367	3.14728	1.45854	0.835166	6.33978	6.34384	6.10614	0.00654069	0.0526282	no
FVEG_11162	XM_018900333.1	mannose-6-phosphate isomerase [Fusarium verticillioides 7600]	23.0688	27.0935	51.4784	21.8479	10.4365	7.41641	48.4428	60.1939	20.7758	0.00656222	0.0527319	no
FVEG_04050	XM_018891747.1	hypothetical protein FVEG_04050 [Fusarium verticillioides 7600]	33.5343	48.0075	111.471	100.124	310.018	135.403	95.6118	74.2931	56.3857	0.00660656	0.0530504	no
FVEG_03573;FVEG_03572	XM_018891178.1;MSTRG.3274.1;MSTRG.3274.2;MSTRG.3274.3;XM_018891177.1	related to RNA-binding protein Y14 [Fusarium mangiferae];40S ribosomal protein S30 [Fusarium oxysporum f. sp. lycopersici 4287]	146.953	194.862	231.522	196.686	86.6884	72.046	363.874	459.885	226.108	0.00664769	0.0532723	no
FVEG_02338	XM_018889575.1	glycine cleavage system H protein [Fusarium verticillioides 7600]	56.9364	45.4485	61.693	39.1443	26.4371	19.4753	136.71	107.826	29.7321	0.0066484	0.0532723	no
FVEG_07470	XM_018896120.1	molecular chaperone HtpG [Fusarium verticillioides 7600]	552.983	374.001	287.041	773.475	1289.18	972.44	433.652	355.364	481.683	0.00664293	0.0532723	no
FVEG_12557	XM_018901903.1	hypothetical protein FVEG_12557 [Fusarium verticillioides 7600]	0.057844	0.147578	0	0.0976	0	0	0.702129	0.975545	0.451908	0.00665448	0.0532832	no
FVEG_10356	XM_018899481.1	hypothetical protein FVEG_10356 [Fusarium verticillioides 7600]	10.4795	8.43588	12.09	16.4489	15.884	8.02872	35.1163	30.9879	17.8435	0.00666051	0.0532936	no
FVEG_00413	XM_018886881.1;MSTRG.1837.1	hypothetical protein FVEG_00413 [Fusarium verticillioides 7600]	15.8072	10.186	17.0276	14.6173	4.58296	3.09229	35.1225	33.2659	16.14	0.00667604	0.0533799	no
FVEG_13038	XM_018902419.1	MFS transporter, FHS family, L-fucose permease [Fusarium verticillioides 7600]	0	0.049981	0	0.081436	0.018582	0	0.639561	0.62725	0.075831	0.00671204	0.0535841	no
FVEG_00578;FVEG_00577	MSTRG.1500.1;MSTRG.1500.2;XM_018887135.1	hypothetical protein FVEG_00577 [Fusarium verticillioides 7600]	6.10992	3.06217	3.08417	2.16315	1.64585	1.87194	7.47389	8.41722	3.32243	0.00670796	0.0535841	no
FVEG_04838	XM_018892746.1;MSTRG.5164.2	hypothetical protein FVEG_04838 [Fusarium verticillioides 7600]	109.291	143.272	135.276	57.7677	43.3326	58.5111	60.5307	36.6667	88.3414	0.00671586	0.0535841	no
FVEG_13665	XM_018903028.1	hypothetical protein FVEG_13665 [Fusarium verticillioides 7600]	0.654978	1.50328	0.516143	1.5553	0.760235	0.444852	1.95479	2.12538	4.96683	0.00672267	0.0536004	no
FVEG_12442	XM_018901785.1	hypothetical protein FVEG_12442 [Fusarium verticillioides 7600]	0.859596	0.384089	0.17757	0.069592	0.052398	0.015975	0.421522	0.63713	0.073482	0.00674607	0.0537156	no
FVEG_07389	XM_018896025.1;MSTRG.9466.1	hypothetical protein FOXG_04267 [Fusarium oxysporum f. sp. lycopersici 4287]	1.02383	18.8174	88.7301	73.4195	263.045	114.604	33.3659	33.0231	20.6335	0.00674665	0.0537156	no
FVEG_06485	XM_018894881.1	hypothetical protein FVEG_06485 [Fusarium verticillioides 7600]	4.23747	5.59011	4.39879	14.0013	16.3715	10.7574	6.81033	10.9135	10.4317	0.00677942	0.0539383	no
FVEG_02727	XM_018890171.1;MSTRG.6515.2	phosphatidylserine decarboxylase [Fusarium verticillioides 7600]	46.0215	53.051	53.7881	39.7695	13.1821	17.1119	70.7624	69.2622	58.2729	0.00678959	0.0539811	no
	MSTRG.2756.1		3.32544	2.13283	0.966221	3.74083	1.59736	2.03906	10.5848	8.29847	4.16299	0.00679572	0.0539917	no
FVEG_04010	XM_018891696.1;MSTRG.2870.2	hypothetical protein FVEG_04010 [Fusarium verticillioides 7600]	4.68843	3.21319	2.62454	1.38226	1.56745	0.561479	4.8237	8.6457	2.10418	0.00681179	0.0540431	no
FVEG_01331	MSTRG.702.1;XM_018888251.1;XM_018888249.1;XM_018888252.1;XM_018888250.1;XM_018888253.1	hypothetical protein FVEG_01331 [Fusarium verticillioides 7600];hypothetical protein FOXB_11680 [Fusarium oxysporum Fo5176]	11.2727	10.527	15.2843	6.95869	3.10861	3.58446	7.17692	8.30949	10.3601	0.00681144	0.0540431	no
FVEG_12148	MSTRG.5458.1;XM_018901491.1	hit family protein 1 [Fusarium verticillioides 7600]	40.332	32.8344	25.4701	36.5672	11.2165	14.2116	64.9556	66.4998	51.0547	0.0068173	0.0540487	no
FVEG_01153	XM_018887957.1	ribulose-phosphate 3-epimerase [Fusarium verticillioides 7600]	49.5194	35.4463	70.5	34.4698	13.5715	14.3517	72.8158	72.7543	37.0907	0.00684995	0.0542693	no
FVEG_04166	XM_018891904.1;XM_018891903.1;XM_018891905.1	hypothetical protein FVEG_04166 [Fusarium verticillioides 7600]	32.8829	45.6083	40.7193	23.053	14.4367	10.3119	34.7348	34.7975	33.358	0.00688634	0.0545193	no
FVEG_03828	XM_018891490.1;XM_018891489.1;XM_018891491.1;XM_018891488.1	hypothetical protein FOZG_07638 [Fusarium oxysporum Fo47]	43.1725	51.8614	71.0772	25.4888	22.594	14.8848	46.9266	85.4968	28.0362	0.00690814	0.0546152	no
FVEG_12438	XM_018901781.1	hypothetical protein FVEG_12438 [Fusarium verticillioides 7600]	0.00485	0	0.005098	0.025871	0.184316	0	0.132248	0.171839	0.063245	0.00690816	0.0546152	no
FVEG_05852	XM_018894089.1	hypothetical protein FVER53263_05852 [Fusarium verticillioides]	0.404976	0.102478	0.66372	0.175286	0.288803	0	2.14335	2.23619	0.461822	0.00692192	0.0546472	no
FVEG_09256	XM_018898237.1	hypothetical protein FVEG_09256 [Fusarium verticillioides 7600]	0.663618	1.01571	0.735231	0.836958	0.378639	0.278418	2.09733	1.77914	1.52325	0.00691827	0.0546472	no
FVEG_12890	XM_018902271.1	hypothetical protein FVEG_12890 [Fusarium verticillioides 7600]	2.83076	6.25684	2.77567	7.74954	11.7539	12.0043	1.91244	1.89949	5.15704	0.00694222	0.0547691	no
FVEG_13157	XM_018902535.1	enoyl-CoA hydratase [Fusarium verticillioides 7600]	42.4771	48.977	22.3533	77.4557	48.2541	91.8196	91.0966	68.1365	182.11	0.00696589	0.0549174	no
FVEG_04003	MSTRG.2891.1;XM_018891686.1;XM_018891687.1;XM_018891688.1	hypothetical protein FVEG_04003 [Fusarium verticillioides 7600]	42.6739	37.1582	31.4797	45.245	14.8031	15.3194	73.2668	93.7176	49.0797	0.00697502	0.0549509	no
FVEG_03803	XM_018891457.1;XM_018891458.1	hypothetical protein FVEG_03803 [Fusarium verticillioides 7600]	6.80599	7.78289	6.97564	8.9451	3.62368	4.01042	18.2332	19.1525	11.9775	0.00698819	0.0550161	no
FVEG_09762	XM_018898829.1;MSTRG.355.2;XM_018898828.1;XM_018898830.1	hypothetical protein FVEG_09762 [Fusarium verticillioides 7600]	9.49598	10.116	13.5779	9.10287	4.13766	3.06577	20.7427	19.1019	13.9436	0.00701485	0.0551874	no
FVEG_05388	XM_018893589.1	hypothetical protein FVEG_05388 [Fusarium verticillioides 7600]	59.7586	49.0821	39.8439	90.6864	121.326	150.297	93.9259	57.5651	49.0492	0.00702499	0.0552286	no
FVEG_08806	XM_018897690.1	oxidoreductase [Fusarium verticillioides 7600]	9.65021	6.42715	3.39164	7.86833	1.91189	1.37527	21.0933	17.1563	9.96712	0.00705317	0.0553728	no
FVEG_00483	MSTRG.1605.1;XM_018886982.1	hypothetical protein FVEG_00483 [Fusarium verticillioides 7600]	10.0952	12.2809	13.3945	15.5666	8.95642	8.52981	32.9755	26.742	17.6117	0.00705067	0.0553728	no
FVEG_10363	MSTRG.10389.1;XM_018899491.1	hypothetical protein FVEG_10363 [Fusarium verticillioides 7600]	1.78946	4.28081	0.579757	10.1228	1.20576	0.713157	3.3929	8.00134	33.4588	0.00710059	0.0556698	no
FVEG_10732	XM_018899897.1;XM_018899896.1;XM_018899898.1	hypothetical protein FVEG_10732 [Fusarium verticillioides 7600]	9.64986	15.93	14.6907	8.67812	3.61406	3.40638	17.1268	25.8261	10.8351	0.0071009	0.0556698	no
FVEG_02532	XM_018889842.1;XM_018889843.1;XM_018889844.1	hypothetical protein FVEG_02532 [Fusarium verticillioides 7600]	22.8095	28.6406	17.452	10.7354	4.87368	11.5033	6.79079	9.95851	14.9212	0.00710994	0.055702	no
FVEG_03931	XM_018891600.1	hypothetical protein FVEG_03931 [Fusarium verticillioides 7600]	4.52893	1.84325	3.35896	4.89371	1.77906	2.56895	10.5398	15.551	4.09906	0.00712007	0.0557426	no
FVEG_11927	XM_018901252.1;MSTRG.5633.1;MSTRG.5633.3	hypothetical protein FVEG_11927 [Fusarium verticillioides 7600]	9.78822	12.7188	6.15022	33.3911	3.4502	3.78382	50.3191	66.1728	12.276	0.00713222	0.0557988	no
FVEG_04154	XM_018891880.1;XM_018891881.1	L-iditol 2-dehydrogenase [Fusarium verticillioides 7600]	12.3498	8.70699	6.89129	9.74911	1.92554	1.61716	20.6919	22.0213	9.89427	0.0071389	0.0558123	no
FVEG_07204	XM_018895795.1	hypothetical protein FVEG_07204 [Fusarium verticillioides 7600]	4.84491	3.97733	2.74615	6.93775	3.94868	6.13332	1.61834	1.44172	1.81931	0.00714996	0.05586	no
FVEG_06680	XM_018895081.1	hypothetical protein FVEG_06680 [Fusarium verticillioides 7600]	75.2754	92.6387	84.2628	77.0981	18.8033	26.7206	155.862	130.979	90.5205	0.00715701	0.0558763	no
FVEG_07156	XM_018895729.1;MSTRG.8836.2;XM_018895730.1	hypothetical protein FVEG_07156 [Fusarium verticillioides 7600]	51.2429	34.3521	22.3857	35.2913	9.31818	6.63935	78.5429	53.6383	50.1482	0.00716257	0.055881	no
FVEG_11157	XM_018900324.1	hypothetical protein FVEG_11157 [Fusarium verticillioides 7600]	48.5413	35.8481	33.0633	40.3079	14.0812	14.0318	91.6786	78.6551	39.9828	0.00717205	0.0559161	no
FVEG_13579	XM_018902937.1	hypothetical protein FVEG_13579 [Fusarium verticillioides 7600]	2.7197	1.57848	1.25052	1.61817	0.712038	0.682536	4.31981	5.42441	2.04225	0.00717822	0.0559255	no
FVEG_04054	MSTRG.2834.1;XM_018891751.1;XM_018891752.1	hypothetical protein FVEG_04054 [Fusarium verticillioides 7600];hypothetical protein FOZG_07373 [Fusarium oxysporum Fo47]	65.0388	47.857	30.1023	73.8029	122.346	85.9355	30.7204	36.9565	49.7717	0.00718752	0.0559593	no
FVEG_03446	XM_018891057.1	hypothetical protein FVEG_03446 [Fusarium verticillioides 7600]	1.08115	2.12719	0.906653	0.727121	0.198717	0.102931	2.11986	3.31576	1.78737	0.00730646	0.056846	no
FVEG_17398	XM_018906643.1	hypothetical protein FVEG_17398 [Fusarium verticillioides 7600]	0.20626	0.212714	0.175695	0.626768	0.227477	0.051707	0.881218	0.935876	1.78585	0.00732433	0.056917	no
FVEG_00418	XM_018886887.1	hypothetical protein FVEG_00418 [Fusarium verticillioides 7600]	39.6759	24.2262	37.6068	27.5184	3.64227	3.93373	75.7159	68.3025	20.9258	0.0073257	0.056917	no
FVEG_12444	XM_018901787.1	hypothetical protein FVEG_12444 [Fusarium verticillioides 7600]	6.8434	6.03511	3.69437	5.87262	1.51883	1.10048	14.1821	12.2836	8.30214	0.00734199	0.0570043	no
FVEG_12614	XM_018901964.1	hypothetical protein FVEG_12614 [Fusarium verticillioides 7600]	4.82228	4.49527	69.8072	1.68249	16.824	5.59305	1.60853	7.09565	2.19714	0.00736097	0.0571122	no
FVEG_13171	XM_018902551.1	hypothetical protein FVEG_13171 [Fusarium verticillioides 7600]	4.86029	2.94896	5.28979	3.60073	2.02938	1.6726	9.69863	12.175	3.68788	0.00738414	0.0572525	no
FVEG_05528	XM_018893767.1	hypothetical protein FVEG_05528 [Fusarium verticillioides 7600]	0.772761	0.930383	1.74144	1.98267	2.56993	1.9145	4.74012	9.66031	1.26662	0.00739424	0.0572914	no
FVEG_13995	XM_018903333.1	hypothetical protein FVEG_13995 [Fusarium verticillioides 7600]	0.205253	0	0.096933	0.16218	1.27066	0.301577	2.81371	0.953736	0.436757	0.00741284	0.0573565	no
FVEG_08470	XM_018897364.1	hypothetical protein FVEG_08470 [Fusarium verticillioides 7600]	320.721	342.704	170.72	267.218	681.429	479.044	92.5977	119.516	238.317	0.00741093	0.0573565	no
FVEG_11710	XM_018901030.1	hypothetical protein FVEG_11710 [Fusarium verticillioides 7600]	1.25943	0.710109	0.471738	0.870219	0.092267	0.266389	1.88167	2.32734	1.82809	0.00742975	0.0574147	no
FVEG_07954	XM_018896692.1;MSTRG.3738.2	uncharacterized protein FPRO_04388 [Fusarium proliferatum ET1]	3.39181	0.642076	5.6378	3.20729	1.32687	1.81031	0.931647	0.540164	0.640738	0.00743056	0.0574147	no
FVEG_15472	XM_018904598.1	copper amine oxidase 1 [Fusarium verticillioides 7600]	3.47378	3.48523	2.55757	1.34753	1.45966	0.531456	7.26063	5.79679	1.40659	0.00743731	0.0574274	no
FVEG_10462	XM_018899619.1;XM_018899620.1;MSTRG.10283.3	hypothetical protein FVEG_10462 [Fusarium verticillioides 7600]	4.20384	3.92598	3.51298	2.88522	3.94577	1.29137	11.3582	10.1196	4.99527	0.00744471	0.0574452	no
FVEG_17287	XM_018906539.1	hypothetical protein FVEG_17287 [Fusarium verticillioides 7600]	0.70466	5.08379	0.868343	2.52089	1.65979	1.40907	4.78113	12.2445	9.81109	0.00745075	0.0574524	no
FVEG_17367	XM_018906618.1	hypothetical protein FVER53263_12837 [Fusarium verticillioides]	2.74874	1.59118	0.106386	2.60283	0.429471	0.237736	5.96607	9.98694	3.77357	0.00748328	0.0575849	no
FVEG_10805	XM_018899976.1	hypothetical protein FVEG_10805 [Fusarium verticillioides 7600]	4.18027	4.77186	5.32651	5.21618	1.97189	2.15846	11.5705	13.3152	6.52017	0.00748084	0.0575849	no
FVEG_06374	XM_018894732.1	hypothetical protein FVEG_06374 [Fusarium verticillioides 7600]	8.17612	6.16632	7.19715	5.42104	0.987618	2.18995	10.6415	13.169	8.51914	0.00747993	0.0575849	no
FVEG_08684	XM_018897568.1	hypothetical protein FVEG_08684 [Fusarium verticillioides 7600]	3.16299	2.48953	5.74983	1.54848	1.63791	1.34716	5.40643	6.91351	4.55504	0.00749366	0.0575861	no
FVEG_13917	XM_018903259.1	hypothetical protein FVEG_13917 [Fusarium verticillioides 7600]	6.14905	7.59075	6.34663	6.13319	1.72327	1.75877	12.9638	14.2887	9.66503	0.0074914	0.0575861	no
FVEG_02921	XM_018890456.1	hypothetical protein FVEG_02921 [Fusarium verticillioides 7600]	10.4522	11.6195	23.0323	8.21713	4.7527	3.06731	18.2329	17.8534	12.8989	0.00750518	0.0576353	no
FVEG_06016	XM_018894238.1	hypothetical protein FVEG_06016 [Fusarium verticillioides 7600]	32.2674	42.5125	30.467	23.4982	45.8836	36.2288	14.4138	15.8495	14.9714	0.00751291	0.0576553	no
FVEG_05992	XM_018894215.1	hypothetical protein FVEG_05992 [Fusarium verticillioides 7600]	47.748	154.925	126.298	201.201	303.095	339.485	422.647	311.585	233.856	0.00752107	0.0576786	no
FVEG_06218	XM_018894520.1	prolyl-tRNA synthetase [Fusarium verticillioides 7600]	21.3691	12.9205	23.6876	22.3842	10.7853	5.88962	43.4181	57.987	19.3122	0.00753351	0.0577347	no
FVEG_02127	XM_018889279.1	5'-methylthioadenosine phosphorylase [Fusarium verticillioides 7600]	32.9591	32.7245	56.9953	29.0418	12.8917	12.0659	63.9821	65.0568	29.1714	0.00754634	0.0577937	no
FVEG_04373	XM_018892164.1	hypothetical protein FVEG_04373 [Fusarium verticillioides 7600]	0	0.177127	0.397274	0.302682	0	0	0.470976	2.05386	3.91772	0.00755805	0.0578332	no
FVEG_09997	XM_018899064.1	hypothetical protein FVEG_09997 [Fusarium verticillioides 7600]	0.893777	1.62373	3.21932	0.573376	0.208834	0.149601	1.52783	1.98242	0.720753	0.00756219	0.0578332	no
FVEG_02266	XM_018889478.1;MSTRG.7568.1	hypothetical protein FVEG_02266 [Fusarium verticillioides 7600]	51.225	36.9732	9.40148	59.0471	6.70342	19.867	157.313	131.623	39.0023	0.00756691	0.0578332	no
FVEG_08513	MSTRG.11178.1;XM_018897401.1	aquaglyceroporin like protein, other eukaryote [Fusarium verticillioides 7600]	33.4627	26.653	33.3385	37.4897	16.5468	16.5742	62.0107	52.657	66.0364	0.00761778	0.0581825	no
FVEG_13556	XM_018902916.1	citrate synthase [Fusarium verticillioides 7600]	23.5845	15.1881	12.7743	15.8761	7.02689	4.06482	29.7125	35.0838	21.595	0.00764421	0.0583448	no
FVEG_10062	XM_018899127.1	hypothetical protein FVEG_10062 [Fusarium verticillioides 7600]	2.29078	1.52957	1.26225	4.1004	1.89276	1.07055	7.76901	9.32651	2.23228	0.0076726	0.0584361	no
FVEG_12363	XM_018901711.1	hypothetical protein FVEG_12363 [Fusarium verticillioides 7600]	1.64332	1.42621	2.22939	2.806	0.752831	0.431234	5.95115	7.49899	2.61254	0.00767694	0.0584361	no
FVEG_01883	XM_018888898.1	predicted protein [[Nectria] haematococca mpVI 77-13-4]	898.564	814.278	734.279	1373.64	2841.14	2086.71	1050.5	1039.29	948.495	0.00766849	0.0584361	no
FVEG_11726	XM_018901047.1;MSTRG.9145.2	hypothetical protein FVEG_11726 [Fusarium verticillioides 7600]	0.141098	0.775893	0.0672823	1.9729	0.213127	0.121085	0.401298	2.52108	6.95664	0.00766596	0.0584361	no
FVEG_16088	XM_018905329.1	hypothetical protein FVER14953_07397 [Fusarium verticillioides]	14.8224	14.7879	12.1421	12.3272	7.23101	6.62743	27.5338	23.6702	18.6541	0.0077308	0.0588063	no
FVEG_05752	XM_018893988.1	hypothetical protein FVEG_05752 [Fusarium verticillioides 7600]	0.298278	0.034241	0.209864	0.388058	0.457341	0.069353	1.28136	2.3912	0.471033	0.00774747	0.0588934	no
FVEG_08709	XM_018897593.1	hypothetical protein FVEG_08709 [Fusarium verticillioides 7600]	9.12233	27.5293	9.67649	9.90867	3.09644	2.04198	8.86966	8.8534	73.0471	0.00779395	0.0591355	no
FVEG_10871	XM_018900039.1	hypothetical protein FVEG_10871 [Fusarium verticillioides 7600]	6.03932	6.57001	1.42818	6.28365	0.794829	0.834662	7.40623	18.5748	15.2893	0.00779508	0.0591355	no
FVEG_00342	MSTRG.1918.1;XM_018886786.1;XM_018886785.1;XM_018886787.1;MSTRG.1918.5;MSTRG.1918.6	hypothetical protein FVEG_00342 [Fusarium verticillioides 7600]	19.8596	14.3422	21.0173	14.5509	11.1558	15.9079	42.9847	30.9554	25.9877	0.00778677	0.0591355	no
FVEG_12957	XM_018902338.1;XM_018902339.1	alpha-amylase [Fusarium verticillioides 7600]	6.64665	7.09777	5.7985	2.84727	1.77346	1.64117	3.93876	3.43628	2.58243	0.00782005	0.059285	no
FVEG_11910	XM_018901234.1;XM_018901235.1;XM_018901236.1	hypothetical protein FVEG_11910 [Fusarium verticillioides 7600]	6.32447	12.0145	12.5854	6.68847	11.4367	9.87383	1.22428	1.92059	5.7919	0.00784079	0.0594021	no
FVEG_13520	XM_018902884.1	hypothetical protein FVEG_13520 [Fusarium verticillioides 7600]	3.90954	1.32085	2.16999	0.777927	0.433078	0.532811	0.381581	0.785003	1.09311	0.00784632	0.059404	no
FVEG_08793	XM_018897675.1	hypothetical protein FVEG_08793 [Fusarium verticillioides 7600]	4.64661	3.80633	2.55608	6.29861	10.6503	6.26908	12.3404	12.3784	5.86602	0.00787374	0.0595316	no
FVEG_01376	XM_018888318.1;MSTRG.652.2	oxidoreductase [Fusarium verticillioides 7600]	15.9068	8.31273	4.83258	10.5625	49.4803	15.8397	6.52575	8.31972	10.7008	0.00787204	0.0595316	no
FVEG_04702	XM_018892551.1	DNA polymerase epsilon subunit 1 [Fusarium verticillioides 7600]	4.38084	3.68501	6.96668	4.26734	2.89177	0.875962	9.94515	14.3283	4.47816	0.00788466	0.0595594	no
FVEG_11643	XM_018900966.1	mesaconyl-C4 CoA hydratase [Fusarium verticillioides 7600]	3.30529	1.87025	3.47913	3.43452	0.445418	0.484028	7.67735	10.7629	3.61032	0.007888	0.0595594	no
FVEG_06138	XM_018894406.1	hypothetical protein FVEG_06138 [Fusarium verticillioides 7600]	22.555	16.6463	10.8783	15.808	2.88535	6.18148	31.0288	30.8264	20.4998	0.00790469	0.0596455	no
FVEG_05405	XM_018893613.1;MSTRG.4561.2	triosephosphate isomerase [Fusarium verticillioides 7600]	104.583	79.5298	41.6231	78.5786	13.0776	15.2086	190.938	142.171	87.5972	0.00791072	0.0596509	no
FVEG_10198	XM_018899258.1	ubiquitin-conjugating enzyme E2 D/E [Fusarium verticillioides 7600]	25.3628	21.1186	40.343	24.968	11.0767	7.49844	48.9816	55.0002	30.1061	0.00792961	0.0597534	no
FVEG_04597	XM_018892402.1	hypothetical protein FVEG_04597 [Fusarium verticillioides 7600]	48.7833	62.1545	106.971	30.7972	49.6713	42.346	28.7955	25.7889	30.2554	0.00795937	0.0599375	no
FVEG_10412	XM_018899555.1;MSTRG.10339.3	alcohol dehydrogenase (NADP+) [Fusarium verticillioides 7600]	11.8306	7.61885	14.7167	7.25448	5.21938	3.81731	12.0003	16.277	15.0475	0.00797226	0.0599544	no
FVEG_09497	XM_018898489.1;XM_018898490.1;XM_018898491.1;XM_018898492.1;MSTRG.464.1	long-chain acyl-CoA synthetase [Fusarium verticillioides 7600]	12.5896	6.69769	16.36	7.06816	5.71813	2.56599	17.828	20.7654	8.49106	0.00797166	0.0599544	no
FVEG_16246	MSTRG.3874.1;XM_018905484.1;MSTRG.3874.3;XM_018905485.1	hypothetical protein FVEG_16246 [Fusarium verticillioides 7600]	0.486926	0.457658	0.99167	0.477164	3.16876	0.183508	0.0896696	0.13327	0.133982	0.00798288	0.0599942	no
FVEG_01720	XM_018888723.1	hypothetical protein FVEG_01720 [Fusarium verticillioides 7600]	0.468389	0.188807	0	1.88975	0.619344	0.314025	3.33208	4.08482	0.617781	0.00803886	0.0603343	no
FVEG_06531	XM_018894923.1	hypothetical protein FVEG_06531 [Fusarium verticillioides 7600]	0.860988	2.13848	5.85823	0.778702	0.84864	0.233031	1.08431	1.36189	1.19719	0.00803598	0.0603343	no
FVEG_14631	XM_018903563.1	hypothetical protein FVEG_14631 [Fusarium verticillioides 7600]	14.8612	10.137	11.0416	10.8181	2.19934	2.04363	27.607	23.3455	8.99497	0.0080624	0.0604707	no
FVEG_10089	XM_018899150.1	hypothetical protein FVEG_10089 [Fusarium verticillioides 7600]	35.5996	66.0173	29.6984	70.0501	2.60891	4.81662	52.6347	229.727	156.768	0.00806903	0.0604801	no
FVEG_05764	XM_018893999.1	hypothetical protein FVEG_05764 [Fusarium verticillioides 7600]	0.112394	0.446954	0.464421	0	0.046091	0	0	0.061912	0.018879	0.00812602	0.0607478	no
FVEG_05419	XM_018893637.1	hypothetical protein FVEG_05419 [Fusarium verticillioides 7600]	9.78911	9.39958	19.7065	15.6364	5.4596	5.3699	33.1287	30.5522	16.1147	0.00811087	0.0607478	no
FVEG_09676	XM_018898730.1	oxidoreductase [Fusarium verticillioides 7600]	2.73281	3.02807	3.00541	3.90438	2.80121	1.44014	11.1963	8.29318	4.52723	0.00812195	0.0607478	no
FVEG_16044	XM_018905281.1	hypothetical protein FVEG_16044 [Fusarium verticillioides 7600]	1.53662	0.668374	0.363911	1.17771	0.060931	0	4.51959	5.8529	2.12031	0.00812632	0.0607478	no
FVEG_02761	XM_018890226.1;MSTRG.6480.1;MSTRG.6480.3	hypothetical protein FVEG_02761 [Fusarium verticillioides 7600]	17.3659	4.67579	23.617	4.79923	15.8156	21.7421	3.30333	4.09578	5.62211	0.0081376	0.0607917	no
FVEG_03712	XM_018891333.1	myosin-crossreactive antigen [Fusarium verticillioides 7600]	49.6079	71.6352	69.5698	79.104	139.764	128.276	42.8846	38.4879	61.5772	0.00817919	0.0610619	no
FVEG_04235	XM_018892010.1	ATP-dependent DNA helicase 2 subunit 1 [Fusarium verticillioides 7600]	7.07842	8.51361	10.2583	8.99924	3.65464	1.87805	14.585	21.3265	12.8788	0.00820319	0.06112	no
FVEG_11978	XM_018901306.1	hypothetical protein FVEG_11978 [Fusarium verticillioides 7600]	1.41109	2.01277	7.01419	0.918864	1.26944	0.369327	4.53429	5.97874	1.67934	0.00820048	0.06112	no
FVEG_15895	MSTRG.8261.1		2.63458	3.65066	2.10421	6.44801	1.78385	2.6561	7.97143	12.9822	9.48573	0.00820327	0.06112	no
FVEG_13030	XM_018902411.1	hypothetical protein FVEG_13030 [Fusarium verticillioides 7600]	18.212	29.9513	3.15411	58.7896	7.42468	3.54626	58.1033	78.6505	112.868	0.00821382	0.0611582	no
FVEG_10615	XM_018899779.1	hypothetical protein FVEG_10615 [Fusarium verticillioides 7600]	1.53885	1.49477	0.768229	0.121875	0.704803	0.037566	0.112605	0	0.166296	0.00822127	0.0611732	no
FVEG_04256	XM_018892038.1	threonine aldolase [Fusarium verticillioides 7600]	0.926847	0.284931	1.12549	0	0.167657	0	0.845748	1.48302	0.469741	0.00822893	0.0611898	no
FVEG_13353	XM_018902722.1	hypothetical protein FNYG_13137 [Fusarium nygamai]	2.2554	2.11999	3.86452	0.936071	0.669816	0.97084	2.19334	5.242	2.20392	0.00828895	0.0615953	no
FVEG_13707	XM_018903071.1	hypothetical protein FVEG_13707 [Fusarium verticillioides 7600]	21.3998	14.8804	1.71118	5.25097	1.22324	0.811188	2.55505	1.29761	6.28951	0.00829888	0.0616285	no
FVEG_09769	MSTRG.345.1;XM_018898837.1	hypothetical protein FVER53263_09769 [Fusarium verticillioides]	10.3916	7.39697	6.34444	9.41812	2.8706	1.81942	18.9902	15.2509	17.7952	0.00832332	0.0617693	no
FVEG_08320	XM_018897212.1	hypothetical protein FVEG_08320 [Fusarium verticillioides 7600]	0.923283	1.44165	2.21255	1.67651	1.60099	2.70042	6.28617	11.3431	1.36354	0.00835316	0.0619499	no
FVEG_00884	XM_018887559.1	1-phosphatidylinositol phosphodiesterase [Fusarium verticillioides 7600]	7.51	5.68625	2.99533	4.7217	0.797401	0.690227	11.6856	10.9544	6.61601	0.00838117	0.0620453	no
FVEG_04793	XM_018892679.1	hypothetical protein FVEG_04793 [Fusarium verticillioides 7600]	34.1125	40.1836	64.3683	49.0982	175.708	83.0396	38.8951	41.938	42.9951	0.00838256	0.0620453	no
FVEG_01355	XM_018888283.1;MSTRG.679.1	F-actin-capping protein subunit beta [Fusarium verticillioides 7600]	28.2759	33.5018	26.7672	39.0564	5.88748	7.11402	76.0713	69.7991	41.5937	0.00837311	0.0620453	no
FVEG_04355;FVEG_04356;FVEG_04357	XM_018892148.1;MSTRG.4707.2;XM_018892149.1;MSTRG.4707.4;XM_018892150.1	hypothetical protein FVEG_04355 [Fusarium verticillioides 7600];tyrosyl-tRNA synthetase [Fusarium verticillioides 7600];hypothetical protein FVEG_04357 [Fusarium verticillioides 7600]	59.6495	39.7235	22.3477	18.4079	8.48894	16.94	34.6708	55.052	25.0139	0.00842483	0.0623171	no
FVEG_11208	XM_018900388.1	hypothetical protein FVEG_11208 [Fusarium verticillioides 7600]	0.862437	1.37533	0.568009	1.44958	0.637202	0.404781	3.90573	3.78666	1.26935	0.00847605	0.0626138	no
FVEG_01889	XM_018888910.1;XM_018888911.1;XM_018888906.1;XM_018888908.1;XM_018888909.1;XM_018888907.1;MSTRG.7960.7	hexokinase [Fusarium verticillioides 7600];hypothetical protein FVER14953_01889 [Fusarium verticillioides]	32.1322	33.2311	65.698	30.7897	13.8936	12.3601	57.9096	68.1497	37.2267	0.00847094	0.0626138	no
FVEG_09240;FVEG_09239;FVEG_09241	MSTRG.6959.1;XM_018898219.1;XM_018898220.1;XM_018898221.1	hypothetical protein FVEG_09239 [Fusarium verticillioides 7600];hypothetical protein FVEG_09240 [Fusarium verticillioides 7600];hypothetical protein FVEG_09241 [Fusarium verticillioides 7600]	26.5635	24.1742	20.5857	31.2449	56.4923	51.7048	20.6012	18.7006	22.5882	0.00849397	0.0626639	no
FVEG_02066	XM_018889167.1;XM_018889170.1;MSTRG.7780.3;MSTRG.7780.4;XM_018889168.1;XM_018889169.1	glucosamine-6-phosphate deaminase [Fusarium verticillioides 7600]	110.377	71.6741	146.559	73.4596	27.6533	35.2969	35.7166	13.8581	62.6153	0.00849375	0.0626639	no
FVEG_09983	XM_018899051.1	hypothetical protein FVER53263_09983 [Fusarium verticillioides]	0.120836	0.590767	0.769802	0.65346	1.78773	1.65776	3.48001	4.81007	0.931694	0.00850205	0.0626824	no
FVEG_12009	XM_018901338.1	hypothetical protein FVEG_12009 [Fusarium verticillioides 7600]	8.3642	20.0954	2.91383	33.8787	11.57	5.17428	19.7111	31.6192	84.3008	0.00851843	0.062721	no
FVEG_07153	XM_018895728.1;XM_018895727.1;XM_018895726.1;XM_018895725.1	hypothetical protein FVEG_07153 [Fusarium verticillioides 7600]	7.74573	7.0882	12.4919	8.51593	3.95631	2.51735	17.1065	23.2113	8.55372	0.00851387	0.062721	no
FVEG_00975	XM_018887730.1;XM_018887731.1	hypothetical protein FVEG_00975 [Fusarium verticillioides 7600];hypothetical protein FOVG_00949 [Fusarium oxysporum f. sp. pisi HDV247]	26.0544	19.5665	15.4088	20.6996	8.6746	5.77712	35.918	41.0266	25.8312	0.00856053	0.0629898	no
FVEG_03958	MSTRG.2946.1		0	0	0	0	8.60242	0.145717	0	5.33695	0	0.00858676	0.0631415	no
FVEG_15662	XM_018904853.1	hypothetical protein FVEG_15662 [Fusarium verticillioides 7600]	0.889503	0.75078	1.09881	0.434324	0.29205	0.026517	2.15266	1.63361	0.992465	0.00860059	0.0631608	no
FVEG_01197	XM_018888016.1;XM_018888017.1;XM_018888018.1;XM_018888019.1	cell cycle arrest protein BUB2 [Fusarium verticillioides 7600]	9.9573	7.95477	12.3537	7.03458	4.96306	2.61323	15.5007	14.8479	11.9087	0.00859789	0.0631608	no
FVEG_06046	XM_018894277.1;XM_018894278.1	hypothetical protein FOXB_08021 [Fusarium oxysporum Fo5176]	5.29082	3.00226	5.88988	4.50839	6.17595	2.25768	13.8274	14.0693	7.09341	0.00862879	0.0632029	no
FVEG_15368	XM_018904494.1	hypothetical protein FVEG_15368 [Fusarium verticillioides 7600]	1.89752	1.72875	2.04705	2.42694	1.0949	0.621455	4.86473	5.58277	4.00024	0.00862523	0.0632029	no
FVEG_04506	XM_018892290.1;XM_018892291.1	poly [ADP-ribose] polymerase [Fusarium verticillioides 7600]	12.8971	12.6156	12.6199	12.8591	2.72682	4.31201	17.8881	25.3856	19.1684	0.00862668	0.0632029	no
FVEG_15108	XM_018904203.1;XM_018904205.1;XM_018904200.1;XM_018904201.1;XM_018904202.1;XM_018904204.1;MSTRG.6398.7;MSTRG.6398.8	asparagine synthetase [Fusarium verticillioides 7600];asparagine synthetase [Drechmeria coniospora]	13.3675	10.9966	20.8792	6.85849	4.4283	8.74073	4.99622	6.85727	8.49305	0.00862177	0.0632029	no
FVEG_17613	XM_018906853.1	hypothetical protein FVER53263_13817 [Fusarium verticillioides]	17.5288	7.62699	7.29789	12.9312	3.05179	1.86045	28.914	29.0625	14.3961	0.00865008	0.0632765	no
FVEG_00159	MSTRG.1686.1;XM_018886593.1	hypothetical protein FVEG_00159 [Fusarium verticillioides 7600]	10.596	12.2272	9.6025	5.86423	5.52884	8.47008	3.38829	3.76128	3.2302	0.00864867	0.0632765	no
FVEG_10002	XM_018899069.1	hypothetical protein FVEG_10002 [Fusarium verticillioides 7600]	4.1685	1.20796	3.09418	3.62528	3.84139	1.73096	9.32981	11.1187	7.13719	0.00868076	0.0633364	no
FVEG_08334	MSTRG.11281.1		5.62824	2.89671	4.61667	4.01892	2.66807	1.42758	10.7004	11.5639	4.4756	0.00867147	0.0633364	no
FVEG_12601	XM_018901948.1;XM_018901949.1;XM_018901950.1	hypothetical protein FVER53263_12601 [Fusarium verticillioides]	25.3015	36.9461	14.5822	5.24948	9.07667	11.1316	41.4902	10.2477	23.7315	0.008677	0.0633364	no
FVEG_12167	MSTRG.5439.1;XM_018901518.1	hypothetical protein FVEG_12167 [Fusarium verticillioides 7600]	45.0042	41.4823	32.5313	47.1718	30.4402	22.6224	86.0123	68.0078	78.1979	0.00867835	0.0633364	no
FVEG_07903	MSTRG.3682.1;XM_018896619.1;MSTRG.3682.3	succinate dehydrogenase [ubiquinone] flavoprotein subunit, mitochondrial [Fusarium verticillioides 7600]	90.3016	108.35	131.964	84.3729	27.4453	26.5346	166.324	143.265	99.5257	0.00871966	0.063579	no
FVEG_10734	XM_018899900.1	hypothetical protein FVEG_10734 [Fusarium verticillioides 7600]	3.20284	1.528	1.90442	3.19497	0.146822	0.25577	7.44304	10.5987	3.96877	0.00875237	0.0637762	no
FVEG_16968	XM_018906201.1	hypothetical protein FVEG_16968 [Fusarium verticillioides 7600]	1.36645	1.39202	0.813466	1.34422	0.996946	1.23265	3.33844	3.78798	2.8896	0.00878484	0.0639714	no
FVEG_15879	XM_018905105.1	hypothetical protein FVEG_15879 [Fusarium verticillioides 7600]	0.86771	0.726956	0.806054	0.653375	0.338778	0.155874	1.56167	2.44222	1.47477	0.00880183	0.0640277	no
FVEG_10079	XM_018899142.1	pyrroline-5-carboxylate reductase [Fusarium verticillioides 7600]	59.1743	54.9844	54.9711	65.1293	20.6017	15.685	101.287	135.361	69.5163	0.00880395	0.0640277	no
FVEG_06097	XM_018894351.1	hypothetical protein FVEG_06097 [Fusarium verticillioides 7600]	12.6946	9.03776	5.86913	10.7167	2.24463	1.35638	29.2124	23.2477	9.77904	0.00882336	0.0641275	no
FVEG_05472	MSTRG.4638.1		0	0	0	13.0216	0	0	0	0	9.00682	0.00884197	0.0642213	no
FVEG_09582	XM_018898610.1	hypothetical protein FPRO05_04579 [Fusarium proliferatum]	1.99879	2.84692	2.11566	5.25614	2.24917	5.09016	8.67891	6.25383	7.78909	0.00886869	0.0643738	no
FVEG_17445	MSTRG.7220.1		23.4364	25.6071	9.65684	44.5693	63.2564	57.9418	25.3959	22.6583	22.0105	0.00888896	0.0644793	no
FVEG_13387	XM_018902757.1;XM_018902756.1	hypothetical protein FVEG_13387 [Fusarium verticillioides 7600]	5.4471	3.45764	3.11896	5.21275	2.75591	1.14912	11.5186	12.3935	5.81673	0.00890649	0.0645649	no
FVEG_02148	XM_018889332.1;MSTRG.7691.2	nuclear transport factor 2 [Fusarium verticillioides 7600]	146.914	126.872	118.431	139.987	41.377	42.456	285.171	256.382	138.889	0.00891771	0.0646046	no
FVEG_00956	XM_018887690.1;MSTRG.1103.2	hypothetical protein FOZG_01267 [Fusarium oxysporum Fo47]	27.0214	20.818	20.9493	28.8833	7.29211	5.20177	45.7002	53.502	34.8432	0.00892515	0.0646169	no
FVEG_03925	XM_018891593.1	hypothetical protein FVEG_03925 [Fusarium verticillioides 7600]	7.59041	6.0647	7.79257	6.68591	2.41211	2.54189	15.3903	12.6792	9.03382	0.00893149	0.0646213	no
FVEG_04382	XM_018892170.1	hypothetical protein FVEG_04382 [Fusarium verticillioides 7600]	1.25547	0.593426	0.630361	0.834475	0.315526	0.17656	2.19599	2.43136	1.09229	0.0089484	0.064702	no
FVEG_06287	XM_018894614.1	hypothetical protein FVEG_06287 [Fusarium verticillioides 7600]	0.926698	1.33084	2.93923	3.13431	4.38488	8.0509	1.57442	2.41382	0.769029	0.00899254	0.0649378	no
FVEG_11505	XM_018900787.1	hypothetical protein BFJ72_g8800 [Fusarium proliferatum]	102.781	82.884	40.8699	138.898	288.97	174.216	119.08	115.475	122	0.00898797	0.0649378	no
FVEG_08557	XM_018897446.1	beta-galactosidase [Fusarium verticillioides 7600]	9.3134	9.97477	3.37777	16.5952	5.0815	8.37162	21.0898	24.3644	19.1387	0.00901383	0.0650081	no
FVEG_03942	XM_018891612.1	hypothetical protein FVEG_03942 [Fusarium verticillioides 7600]	15.5144	11.4526	19.2775	12.9121	3.26338	2.16323	23.1491	26.4535	14.8542	0.00901013	0.0650081	no
FVEG_01055	MSTRG.1000.1		7.9576	5.63918	10.385	7.56791	1.08918	2.13736	21.2087	20.4209	8.69352	0.00902899	0.0650757	no
FVEG_15271	XM_018904395.1	hypothetical protein FVEG_15271 [Fusarium verticillioides 7600]	14.7683	15.947	12.4332	16.7555	11.7927	7.77084	34.7948	27.9507	22.5631	0.00903584	0.0650835	no
FVEG_17112	MSTRG.5696.2		3.86731	3.82006	3.59691	15.8464	4.59751	10.2945	0.557322	0.949633	5.26761	0.00906986	0.0652867	no
FVEG_00958	XM_018887693.1	arginine N-methyltransferase 2 [Fusarium verticillioides 7600]	19.083	18.9058	26.5379	16.2764	4.35581	4.2314	32.2203	29.2443	16.3692	0.00915011	0.0656964	no
FVEG_10803	XM_018899974.1	hypothetical protein FVER53263_10803 [Fusarium verticillioides]	11.9229	8.95865	3.33189	11.0868	1.28923	3.48024	26.0217	27.7808	10.8556	0.00913305	0.0656964	no
FVEG_16612	XM_018905856.1	hypothetical protein FVEG_16612 [Fusarium verticillioides 7600]	1.04991	0.949001	0.610363	1.17116	1.81889	1.31583	3.38321	4.52637	2.84218	0.00914516	0.0656964	no
FVEG_02681	XM_018890113.1	hypothetical protein FVEG_02681 [Fusarium verticillioides 7600]	5.48587	6.85052	27.0921	5.42197	5.44262	1.99976	4.14955	4.84	4.21594	0.00914732	0.0656964	no
FVEG_00831	XM_018887450.1	NADH-ubiquinone oxidoreductase 49 kDa subunit, mitochondrial [Fusarium verticillioides 7600]	27.1781	33.1179	55.5958	28.1469	8.64956	7.54774	52.3297	61.7217	26.2261	0.00918355	0.0658525	no
FVEG_04915	XM_018892867.1;XM_018892868.1;MSTRG.5295.3	hypothetical protein FVER53263_04915 [Fusarium verticillioides]	99.7791	80.9014	54.1763	202.071	254.166	149.476	157.338	54.3044	81.7249	0.00918344	0.0658525	no
FVEG_17464	XM_018906717.1	hypothetical protein FVEG_17464 [Fusarium verticillioides 7600]	0.141867	0.059196	0	0.154546	0	0.067463	0.585346	0.655654	0.694873	0.00918995	0.0658565	no
FVEG_08742	XM_018897627.1;MSTRG.10980.2	oxidoreductase [Fusarium verticillioides 7600]	227.882	204.491	57.0305	160.956	237.265	429.695	10.2591	14.4206	129.406	0.00920781	0.0659424	no
FVEG_13156	XM_018902534.1	CMGC/SRPK protein kinase [Fusarium verticillioides 7600]	13.0058	10.3043	5.24157	12.6196	1.27792	2.9653	26.0408	30.1919	14.1447	0.00921534	0.0659544	no
FVEG_15878	XM_018905104.1	hypothetical protein FVEG_15878 [Fusarium verticillioides 7600]	10.675	8.50918	12.8366	10.1821	7.59444	5.26645	24.2531	23.1573	17.1861	0.00922574	0.0659869	no
FVEG_03198	XM_018890803.1;MSTRG.6005.2	hypothetical protein FVEG_03198 [Fusarium verticillioides 7600]	19.6716	16.8694	10.5887	7.94993	3.08264	4.84651	15.2793	14.6031	11.0286	0.0092588	0.0661466	no
FVEG_01542	XM_018888548.1	hypothetical protein FVEG_01542 [Fusarium verticillioides 7600]	0.865118	0.919589	2.71112	1.55783	0.945003	0.482224	3.15882	6.28164	2.9528	0.00925982	0.0661466	no
FVEG_07659	XM_018896335.1	hypothetical protein FVEG_07659 [Fusarium verticillioides 7600]	1.44938	2.36363	1.97188	0.897899	0.254338	0.094976	0.899811	0.767798	0.919832	0.00927655	0.0662241	no
FVEG_14919	XM_018903953.1	hypothetical protein FVEG_14919 [Fusarium verticillioides 7600]	0.284467	0	0	0.402911	0	0.028197	1.46124	2.24273	1.34175	0.00928761	0.0662545	no
FVEG_06278	XM_018894602.1	hypothetical protein FVEG_06278 [Fusarium verticillioides 7600]	21.6074	18.389	67.9432	14.1652	14.7497	5.12519	44.3656	54.3737	18.0011	0.00929271	0.0662545	no
FVEG_03752	XM_018891374.1	hypothetical protein FVEG_03752 [Fusarium verticillioides 7600]	3.75686	1.74474	1.59878	1.49442	0.365753	0.387519	4.37386	4.71408	2.46862	0.00929846	0.0662545	no
FVEG_17263	XM_018906516.1	hypothetical protein FVEG_17263 [Fusarium verticillioides 7600]	0.025922	0.028207	0	0.055306	0.773557	0.141619	0.19959	0.6425	0.215691	0.00932369	0.0663083	no
FVEG_07260	XM_018895851.1	hypothetical protein FVEG_07260 [Fusarium verticillioides 7600]	5.83508	6.88898	6.37166	8.60027	3.87096	2.50669	13.7474	22.4646	9.53855	0.00931705	0.0663083	no
FVEG_13442	XM_018902811.1	hypothetical protein FVEG_13442 [Fusarium verticillioides 7600]	1.39959	1.15905	2.45955	1.78465	0.802008	0.373245	4.73726	4.56667	3.02317	0.0093189	0.0663083	no
FVEG_09540;FVEG_09541	MSTRG.414.1;XM_018898552.1;XM_018898551.1	hypothetical protein FVEG_09541 [Fusarium verticillioides 7600];hypothetical protein FOXG_20490 [Fusarium oxysporum f. sp. lycopersici 4287]	11.7414	15.683	22.7333	31.8148	73.3715	27.2471	28.084	52.4922	44.2948	0.00933618	0.0663286	no
FVEG_02197	MSTRG.7632.1		5.27635	1.42077	3.07841	6.67968	11.1287	15.4105	2.3587	4.29317	3.23003	0.00933832	0.0663286	no
FVEG_00197	XM_018886630.1;MSTRG.1667.1	COP9 signalosome complex subunit 2 [Fusarium verticillioides 7600]	16.8526	12.3901	16.7791	12.3718	5.55565	4.06955	19.7857	24.9932	16.5303	0.00935716	0.0664205	no
FVEG_00227	XM_018886660.1	conidiation-specific protein 10 [Fusarium verticillioides 7600]	8.4901	11.1034	2.61146	8.99129	11.9221	16.7758	1.83166	3.00327	4.26653	0.00939578	0.0664503	no
FVEG_06349	XM_018894698.1;XM_018894699.1;XM_018894700.1;XM_018894697.1;XM_018894696.1	nonsense-mediated mRNA decay protein 3 [Fusarium verticillioides 7600]	5.1078	5.22376	3.66397	1.71898	3.2943	2.07669	8.36638	8.83435	4.74683	0.00939677	0.0664503	no
FVEG_03879	XM_018891545.1	serine/threonine-protein phosphatase 2A activator 1 [Fusarium verticillioides 7600]	6.55993	4.28903	7.36975	5.00621	0.518664	0.397213	12.6456	12.7566	6.54964	0.00937214	0.0664503	no
FVEG_11907	XM_018901228.1;XM_018901229.1	hypothetical protein FVER53590_11907 [Fusarium verticillioides]	2.1094	1.16875	0.614946	4.97903	2.71724	1.29987	0.531851	0.623882	1.10452	0.00938714	0.0664503	no
FVEG_02510	XM_018889794.1	IMP-specific 5'-nucleotidase 1 [Fusarium oxysporum f. sp. lycopersici 4287]	7.96609	4.76744	3.86777	5.99572	2.21133	1.03523	13.4778	15.1228	6.69231	0.00939231	0.0664503	no
FVEG_13528	XM_018902892.1	hypothetical protein FVEG_13528 [Fusarium verticillioides 7600]	0.41416	0.661235	1.82038	1.12165	1.49727	0.170715	4.4211	7.08774	1.11112	0.00939446	0.0664503	no
FVEG_11428	XM_018900687.1	DNA replication regulator SLD2 [Fusarium verticillioides 7600]	3.59025	2.07758	2.40406	1.88865	0.695213	0.681529	3.90381	4.44393	3.74093	0.00944681	0.0667622	no
FVEG_13434	XM_018902806.1	hypothetical protein FVEG_13434 [Fusarium verticillioides 7600]	1.04999	0.625027	0.073957	0.8451	0.080332	0.133088	2.75023	2.97441	0.697444	0.00946137	0.0667787	no
FVEG_09623	XM_018898656.1	hypothetical protein FVEG_09623 [Fusarium verticillioides 7600]	17.5805	16.3253	20.82	31.2328	70.3004	36.4791	96.9216	53.2215	22.7221	0.00947287	0.0667787	no
FVEG_04536	XM_018892326.1;XM_018892325.1;XM_018892324.1;XM_018892327.1	hypothetical protein FVEG_04536 [Fusarium verticillioides 7600]	14.2122	11.3977	14.1318	12.724	3.07622	3.07076	18.6102	27.6357	14.6628	0.00947146	0.0667787	no
FVEG_07362	XM_018895987.1	calmodulin [Fusarium verticillioides 7600]	120.812	113.26	98.9139	123.274	24.8017	23.7402	237.324	240.462	122.335	0.00945791	0.0667787	no
FVEG_03611	XM_018891226.1;XM_018891227.1	kinesin family member 18/19 [Fusarium verticillioides 7600];kinesin [Fusarium verticillioides]	3.05912	2.15794	0.706688	1.07712	0.212942	0.201612	3.39327	1.98728	1.60552	0.00950872	0.0669057	no
FVEG_11173	XM_018900347.1	hypothetical protein FVEG_11173 [Fusarium verticillioides 7600]	119.103	134.687	122.934	136.018	73.0206	53.2466	36.405	33.6425	69.828	0.00950169	0.0669057	no
FVEG_06908	XM_018895348.1;XM_018895349.1;MSTRG.8558.3	hypothetical protein FVEG_06908 [Fusarium verticillioides 7600]	7.73796	8.31461	14.3134	5.35054	2.89443	2.72047	9.86675	8.79868	8.39939	0.00950689	0.0669057	no
FVEG_03448	XM_018891059.1	hypothetical protein FVEG_03448 [Fusarium verticillioides 7600]	0.526886	0.102855	0.026727	0.054444	0	0.02812	0.774236	0.729176	0.203765	0.00954154	0.0670529	no
FVEG_10954	XM_018900117.1	hypothetical protein FVEG_10954 [Fusarium verticillioides 7600]	8.21366	5.60341	10.1528	11.5376	6.60265	3.95301	25.9691	25.4836	13.202	0.00953591	0.0670529	no
FVEG_08021	XM_018896788.1	kinesin [Fusarium verticillioides]	2.79906	3.78578	0.474386	0.436465	0.705184	0	4.68441	3.94361	2.33909	0.00955519	0.0671069	no
FVEG_14164	MSTRG.11897.1;XM_018903482.1	hypothetical protein FVER53263_14164 [Fusarium verticillioides]	3.00272	1.44601	0.643314	1.9861	0.254944	0.224835	7.67243	3.77697	2.67514	0.0095827	0.0672581	no
FVEG_02227	XM_018889427.1;XM_018889428.1;MSTRG.7612.3	long-chain acyl-CoA synthetase [Fusarium verticillioides 7600]	50.1093	43.8144	66.8712	49.3134	15.7093	15.8752	96.0829	102.689	49.1956	0.0095998	0.0673362	no
FVEG_03099	XM_018890683.1	hypothetical protein FVEG_03099 [Fusarium verticillioides 7600]	6.93481	4.85158	2.29757	11.7758	1.64481	2.2982	20.2098	19.1853	12.1588	0.00961318	0.0673881	no
FVEG_10333	XM_018899449.1	hypothetical protein FVEG_10333 [Fusarium verticillioides 7600]	1.06787	0.983049	1.15839	0.290977	0.168024	0.136544	0.322866	0.309189	0.512392	0.00963602	0.0675061	no
FVEG_02597	XM_018889951.1	glucose 1-dehydrogenase [Fusarium oxysporum f. sp. lycopersici 4287]	0.585423	0.292473	1.43374	0.443932	0.15978	0.115488	2.67608	2.75645	0.330446	0.00965669	0.0675668	no
FVEG_16166	XM_018905404.1	hypothetical protein FVEG_16166 [Fusarium verticillioides 7600]	10.1738	3.11013	2.8453	1.95897	0.61728	0.366749	0.855037	1.21043	1.78281	0.0096535	0.0675668	no
FVEG_10786	XM_018899958.1;XM_018899959.1	hypothetical protein FVEG_10786 [Fusarium verticillioides 7600]	20.0166	16.4504	110.333	22.0786	14.0906	4.65836	49.5845	76.873	36.1075	0.00969665	0.0677202	no
FVEG_06390	XM_018894758.1	hypothetical protein FVEG_06390 [Fusarium verticillioides 7600]	19.0379	16.1496	20.4242	15.407	4.54983	1.59954	35.3174	41.9217	15.7597	0.009696	0.0677202	no
FVEG_12745	XM_018902098.1;XM_018902099.1	DNA mismatch repair protein MSH6 [Fusarium verticillioides 7600]	10.1196	6.81872	4.82653	5.22972	1.49517	1.50752	11.8729	9.01172	6.16013	0.00969404	0.0677202	no
FVEG_01517	MSTRG.507.1;XM_018888525.1	prefoldin subunit 1 [Fusarium verticillioides 7600]	47.7213	53.1363	40.8303	61.24	13.8375	13.2917	115.754	128.863	57.0408	0.00972579	0.0678815	no
FVEG_06716	XM_018895118.1;XM_018895119.1	amino-acid permease inda1 [Fusarium verticillioides 7600]	36.8567	63.8531	90.589	50.4972	103.142	91.5187	11.01	19.2186	47.5483	0.00975349	0.0680327	no
FVEG_13940	XM_018903282.1	hypothetical protein FVEG_13940 [Fusarium verticillioides 7600]	0.248871	0.382201	0.184173	0.61197	0.222798	0.15706	1.36964	1.66564	0.741757	0.00976746	0.068088	no
FVEG_10953	XM_018900116.1	MFS transporter, SP family, general alpha glucoside:H+ symporter [Fusarium verticillioides 7600]	13.7231	9.69509	56.5971	13.8512	5.75276	3.46675	50.2064	38.2842	11.7436	0.00978199	0.0681471	no
FVEG_00440	XM_018886910.1	succinate dehydrogenase (ubiquinone) membrane anchor subunit [Fusarium verticillioides 7600]	89.9545	106.592	96.8653	83.6769	22.2172	37.4	172.763	142.497	95.3189	0.00981657	0.0683427	no
FVEG_12756	XM_018902108.1	hypothetical protein FVEG_12756 [Fusarium verticillioides 7600]	12.9183	9.25931	20.6222	8.44889	1.92766	2.86976	15.2675	14.3251	11.0654	0.00982284	0.0683427	no
FVEG_09678	XM_018898733.1;MSTRG.89.2	hypothetical protein FVEG_09678 [Fusarium verticillioides 7600]	33.8508	28.292	37.5203	18.0733	9.28987	11.7358	22.5953	15.4807	27.9468	0.00983436	0.0683427	no
FVEG_11683	XM_018901004.1	hypothetical protein FVEG_11683 [Fusarium verticillioides 7600]	247.372	232.957	70.528	394.039	495.796	933.909	213.71	77.1316	434.583	0.00982968	0.0683427	no
FVEG_11729	XM_018901049.1	hypothetical protein FVEG_11729 [Fusarium verticillioides 7600]	1.93868	1.45009	1.27128	1.97553	0.998091	0.921904	4.23088	4.65988	2.42706	0.00984497	0.0683742	no
FVEG_01446	XM_018888415.1	hypothetical protein FVEG_01446 [Fusarium verticillioides 7600]	40.7675	28.5061	34.4253	35.5766	11.3782	8.21681	58.2326	59.5223	46.9217	0.0098779	0.0685607	no
FVEG_00308	XM_018886747.1	hypothetical protein FVEG_00308 [Fusarium verticillioides 7600]	43.4064	29.8156	27.427	32.4859	9.87655	7.21903	60.7809	55.2579	39.5978	0.00989096	0.068609	no
FVEG_11349	MSTRG.10230.1;XM_018900574.1	cytochrome c oxidase polypeptide 5, mitochondrial [Fusarium verticillioides 7600]	78.8499	75.8926	77.338	76.2162	21.6113	36.3239	202.372	116.355	75.5113	0.00993746	0.0688891	no
FVEG_02269	XM_018889482.1	palmitoyl-CoA hydrolase [Fusarium verticillioides 7600]	0	4.79068	0	0	0	0	0	4.99126	0	0.010006	0.0693216	no
FVEG_15353	XM_018904483.1	hypothetical protein FVEG_15353 [Fusarium verticillioides 7600]	16.5997	14.7593	13.0893	11.337	3.87143	7.64116	24.1795	26.0007	14.2741	0.010071	0.0697288	no
FVEG_04764	XM_018892651.1;MSTRG.5084.1;MSTRG.5084.2;XM_018892648.1;XM_018892650.1	uncharacterized protein FRV6_06337 [Fusarium oxysporum]	30.5593	34.1964	46.7898	14.5562	11.1608	17.7269	24.6876	38.0052	17.2552	0.0100943	0.0698476	no
FVEG_16894	XM_018906131.1	hypothetical protein FVER53590_28853 [Fusarium verticillioides]	4.50094	2.61586	0.634761	2.84895	0.564462	0.609526	5.83224	8.73749	4.92549	0.0101025	0.0698615	no
FVEG_01470	XM_018888458.1	26S proteasome non-ATPase regulatory subunit 10 [Fusarium verticillioides 7600]	28.4732	27.7583	27.3723	19.6242	7.74871	7.51299	35.9413	42.5493	22.4076	0.0101208	0.0699447	no
FVEG_07579	XM_018896255.1	hypothetical protein FVEG_07579 [Fusarium verticillioides 7600]	0.61245	0.258977	0	1.84967	0.356243	0.695524	3.87321	1.29979	2.84951	0.0101838	0.0703366	no
FVEG_11517	MSTRG.8979.1;XM_018900803.1	hypothetical protein FVEG_11517 [Fusarium verticillioides 7600]	21.2133	16.3777	5.23868	17.7321	1.29144	3.10481	40.6623	43.2323	21.4253	0.0102321	0.070627	no
FVEG_16543	MSTRG.6962.1;MSTRG.6962.2;XM_018905791.1	hypothetical protein FVEG_16543 [Fusarium verticillioides 7600]	12.541	8.48698	11.0525	13.3358	36.3115	13.9875	7.99997	8.83023	9.15933	0.0102715	0.0708558	no
FVEG_03594	XM_018891202.1	hypothetical protein FVEG_03594 [Fusarium verticillioides 7600]	0.075717	0.231348	0.127696	0.367935	0	0.266815	1.54139	1.20377	0.788205	0.0102918	0.0709526	no
FVEG_07906	XM_018896622.1	hypothetical protein FVEG_07906 [Fusarium verticillioides 7600]	0.139301	0.357882	0.220012	0.455311	0.118017	0.070724	0.380419	1.81785	0.909165	0.0103165	0.071049	no
FVEG_00826	XM_018887445.1;MSTRG.1240.2;XM_018887444.1	hypothetical protein FVEG_00826 [Fusarium verticillioides 7600]	15.823	18.0675	33.2805	11.0116	9.09359	6.20943	13.2845	14.4535	14.6506	0.0103185	0.071049	no
FVEG_10849	XM_018900018.1	hypothetical protein FVEG_10849 [Fusarium verticillioides 7600]	29.7273	36.1139	36.7557	14.3461	11.8573	17.5615	17.2498	17.4055	26.1069	0.0103271	0.0710652	no
FVEG_04309	XM_018892099.1	hypothetical protein FVEG_04309 [Fusarium verticillioides 7600]	0.593462	0.578428	0.876765	0.960865	0.647129	0.704895	2.39575	3.17703	0.948443	0.0103597	0.071246	no
FVEG_14904	XM_018903939.1	hypothetical protein FVEG_14904 [Fusarium verticillioides 7600]	1.96722	0.959598	1.73225	1.06921	0.752944	0.60761	3.72999	5.03563	1.14602	0.0103753	0.0713095	no
FVEG_11117	XM_018900285.1	hypothetical protein FVEG_11117 [Fusarium verticillioides 7600]	133.483	108.466	101.393	107.234	32.3473	21.8076	222.021	182.176	108.672	0.0103969	0.0713711	no
FVEG_17545	XM_018906789.1	hypothetical protein FVEG_17545 [Fusarium verticillioides 7600]	11.5287	8.1033	5.47728	7.45652	2.36215	3.60614	18.3379	18.44	11.9872	0.0103962	0.0713711	no
FVEG_11692	XM_018901015.1	hypothetical protein FVEG_11692 [Fusarium verticillioides 7600]	4.35945	2.07499	1.59289	3.12961	0.796328	0.463734	10.6197	6.52985	3.18006	0.0104178	0.0714708	no
FVEG_06873	XM_018895306.1	D-3-phosphoglycerate dehydrogenase [Fusarium verticillioides 7600]	3.91157	4.12044	2.77666	3.65214	0.795077	0.890844	6.51539	8.56926	5.81498	0.0104397	0.0715772	no
FVEG_05652	XM_018893898.1	hypothetical protein FVEG_05652 [Fusarium verticillioides 7600]	290.176	244.487	212.41	575.343	752.445	639.639	481.718	582.577	256.572	0.010452	0.0716179	no
FVEG_13019	XM_018902401.1	hypothetical protein FVER14953_13019 [Fusarium verticillioides]	0.522995	0.649568	0.112066	0.416351	0.158221	0.129233	1.41181	2.24445	0.464068	0.0104752	0.07169	no
FVEG_15895	XM_018905124.1;MSTRG.8260.1	hypothetical protein FVEG_15895 [Fusarium verticillioides 7600]	5.45213	6.07315	3.48448	7.26124	1.19677	1.28583	13.2779	14.7482	9.61028	0.0104717	0.07169	no
FVEG_03678	XM_018891296.1	hypothetical protein FVEG_03678 [Fusarium verticillioides 7600]	45.4696	40.3541	43.181	45.2899	18.407	13.1233	86.6038	64.5623	59.8241	0.0105771	0.0723435	no
FVEG_12090	XM_018901425.1;XM_018901426.1;MSTRG.5510.3	nitrate reductase (NADH) [Fusarium verticillioides 7600]	26.9909	34.3716	91.5669	33.1222	59.1889	63.1246	12.2544	24.9332	20.1234	0.0106016	0.0724666	no
FVEG_04344	XM_018892138.1	hypothetical protein FVEG_04344 [Fusarium verticillioides 7600]	0.477182	0.207797	0.091819	0.823044	0.21647	0.474824	1.63025	1.54965	1.27846	0.010616	0.0725214	no
FVEG_10337	XM_018899454.1	hypothetical protein FVEG_10337 [Fusarium verticillioides 7600]	7.70331	5.28549	7.11126	4.95178	1.6757	1.00534	8.59511	11.6209	6.45251	0.010654	0.0727368	no
FVEG_17484	XM_018906737.1	hypothetical protein FVEG_17484 [Fusarium verticillioides 7600]	0.248072	0.413535	0.537024	0.961509	0	0.083817	2.3402	3.87594	1.36248	0.0106654	0.0727703	no
FVEG_01027	XM_018887796.1	hypothetical protein FVEG_01027 [Fusarium verticillioides 7600]	21.4086	16.7141	17.5393	20.2766	3.19335	3.02128	33.2398	38.3262	25.0211	0.0107052	0.0728194	no
FVEG_12969	XM_018902351.1;MSTRG.11429.2	hypothetical protein FVEG_12969 [Fusarium verticillioides 7600]	45.1409	73.8858	22.4486	161.093	83.5545	63.5155	86.6903	113.395	273.621	0.0107033	0.0728194	no
FVEG_10721	XM_018899887.1	hypothetical protein FVEG_10721 [Fusarium verticillioides 7600]	7.61592	4.03746	4.07285	6.57363	3.39934	2.56688	15.9737	15.0457	7.3179	0.0107062	0.0728194	no
FVEG_10577	XM_018899739.1	hypothetical protein FVEG_10577 [Fusarium verticillioides 7600]	7.87712	7.83996	5.61116	12.8274	5.17474	3.54699	20.1128	20.5293	15.9364	0.0107094	0.0728194	no
FVEG_05553	XM_018893795.1;XM_018893796.1;XM_018893797.1;XM_018893798.1;XM_018893799.1;XM_018893800.1;XM_018893801.1;XM_018893802.1	hypothetical protein FVEG_05553 [Fusarium verticillioides 7600]	33.3544	31.9483	30.2195	15.7021	12.0786	13.6808	27.2474	27.7114	21.4487	0.0107114	0.0728194	no
FVEG_15681	XM_018904873.1	hypothetical protein FVEG_15681 [Fusarium verticillioides 7600]	0.324635	1.89953	1.14146	1.30215	0.271474	0.504169	2.11774	6.00253	2.23784	0.0106885	0.0728194	no
FVEG_04567	XM_018892368.1;XM_018892369.1	hypothetical protein FVER53590_04568 [Fusarium verticillioides]	6.39602	6.26536	3.15416	8.87145	3.20814	4.71974	12.2487	17.7609	14.2716	0.0107431	0.0729465	no
FVEG_11845	XM_018901166.1	hypothetical protein FVEG_11845 [Fusarium verticillioides 7600]	8.13812	6.73005	5.41498	10.4076	4.72768	3.65998	21.0152	17.8762	10.399	0.0107411	0.0729465	no
FVEG_13150	XM_018902528.1	hypothetical protein FVEG_13150 [Fusarium verticillioides 7600]	0.229777	0.083267	0.221	0.360293	0	0.099715	1.36924	1.01055	0.622391	0.0107504	0.0729524	no
FVEG_04436	XM_018892219.1	hypothetical protein FVEG_04436 [Fusarium verticillioides 7600]	4.32387	1.58213	3.78899	16.7681	3.71449	5.95833	7.87236	21.9302	11.7401	0.0107639	0.0729967	no
FVEG_04803	XM_018892703.1;XM_018892704.1;XM_018892705.1;XM_018892706.1	PEK/GCN2 protein kinase [Fusarium verticillioides 7600]	13.3517	9.31038	14.0956	10.025	2.48452	2.21525	16.5279	19.2554	10.6908	0.0107764	0.0729967	no
FVEG_12468	XM_018901809.1	hypothetical protein FVEG_12468 [Fusarium verticillioides 7600]	0.706374	0.702488	0.687714	0.384472	0.157544	0.514338	1.51985	1.76545	1.46348	0.0107748	0.0729967	no
FVEG_13740	XM_018903099.1	hypothetical protein FVEG_13740 [Fusarium verticillioides 7600]	136.651	135.684	44.5433	65.7519	63.7661	118.439	19.2285	18.2364	61.0971	0.0107871	0.0730253	no
FVEG_09306	XM_018898296.1	S-(hydroxymethyl)glutathione dehydrogenase/alcohol dehydrogenase [Fusarium verticillioides 7600]	44.6491	51.6493	46.248	34.3638	28.566	48.461	10.8476	26.9549	17.8903	0.0107942	0.0730295	no
FVEG_06391	XM_018894759.1;MSTRG.2466.2	hypothetical protein FVEG_06391 [Fusarium verticillioides 7600]	22.3001	23.6539	21.608	23.7668	5.37042	5.17171	40.863	47.4119	25.3189	0.0108039	0.073051	no
FVEG_06552	XM_018894939.1	hypothetical protein FVEG_06552, partial [Fusarium verticillioides 7600]	3.02874	3.10506	1.59622	3.1322	0.906052	1.22637	5.96383	7.88556	4.05586	0.0108622	0.0734012	no
FVEG_12234	XM_018901586.1	hypothetical protein FVEG_12234 [Fusarium verticillioides 7600]	0.058353	0.171337	0.100922	0.429836	0.18347	0.288914	0.59326	1.58373	0.213854	0.010878	0.073464	no
FVEG_05666	XM_018893912.1	hypothetical protein FVEG_05666 [Fusarium verticillioides 7600]	0.718174	0.74929	1.07885	1.58872	3.43009	2.94116	0.318127	0.395098	1.61042	0.0109063	0.0736112	no
FVEG_12863;FVEG_12864;FVEG_17383	XM_018902242.1;MSTRG.11349.1;XM_018902243.1;XM_018906630.1	hypothetical protein FVEG_12863 [Fusarium verticillioides 7600];hypothetical protein FVEG_12864 [Fusarium verticillioides 7600];hypothetical protein FVEG_17383 [Fusarium verticillioides 7600]	9.99728	7.53468	4.98146	9.83495	5.14351	6.98976	19.3734	18.9076	11.4105	0.0109135	0.0736153	no
FVEG_10547	XM_018899707.1	hypothetical protein FVEG_10547 [Fusarium verticillioides 7600]	0.073449	0.117044	0.060703	0.237224	0.34512	0.252053	0.21803	0.192591	0.255307	0.0109606	0.0736567	no
FVEG_00845	XM_018887502.1	hypothetical protein FVEG_00845 [Fusarium verticillioides 7600]	5.41869	3.55259	2.71446	3.26136	3.91576	0.75399	12.0139	10.9643	5.14171	0.0109785	0.0736567	no
FVEG_00368	XM_018886819.1	beta-mannosidase [Fusarium verticillioides 7600]	4.45457	3.95047	6.22596	3.72267	1.5632	1.73196	8.56171	8.49311	4.7218	0.0109673	0.0736567	no
FVEG_04258	XM_018892040.1	hypothetical protein FVEG_04258 [Fusarium verticillioides 7600]	12.9281	11.4466	14.827	9.36943	3.0633	3.20049	14.8351	14.3162	10.0832	0.0109777	0.0736567	no
FVEG_03862	XM_018891530.1	hypothetical protein FVEG_03862 [Fusarium verticillioides 7600]	49.0483	45.3419	17.1346	53.0806	60.9028	91.7821	8.24719	10.6482	41.8311	0.0109525	0.0736567	no
FVEG_12760	XM_018902121.1	hypothetical protein FVEG_12760 [Fusarium verticillioides 7600]	14.7508	8.66158	10.4628	11.9195	3.17948	1.62803	22.9989	25.1423	14.6072	0.010946	0.0736567	no
FVEG_05750	XM_018893986.1	archaeal flagellin N-terminal-like domain-containing protein [Fusarium proliferatum]	3.96574	8.00142	7.74418	2.33863	1.56004	1.42559	3.74709	1.60723	5.77478	0.010976	0.0736567	no
FVEG_02260	XM_018889471.1	hypothetical protein FVEG_02260 [Fusarium verticillioides 7600]	32.1969	30.353	26.7709	36.3262	22.6439	18.3014	69.8434	66.4675	39.0994	0.010977	0.0736567	no
FVEG_06517	MSTRG.8215.1;XM_018894912.1	hypothetical protein FVEG_06517 [Fusarium verticillioides 7600]	2.78798	1.56148	2.36103	0.62078	0.683835	1.15735	3.10198	3.22894	2.25287	0.0109538	0.0736567	no
FVEG_07305;FVEG_07306;FVEG_07304;FVEG_16069	MSTRG.9548.1;MSTRG.9548.2;XM_018895909.1;XM_018895908.1;XM_018895907.1;MSTRG.9548.5;XM_018905309.1	hypothetical protein FVEG_07306 [Fusarium verticillioides 7600];hypothetical protein FVEG_07305 [Fusarium verticillioides 7600];hypothetical protein FVEG_07304 [Fusarium verticillioides 7600];Polycomb protein EED [Fusarium oxysporum f. sp. cubense race 1]	18.5381	18.253	29.6367	19.0632	8.06016	4.76912	35.2344	37.0584	22.8927	0.0109976	0.0737411	no
FVEG_03676	XM_018891294.1	hypothetical protein FVEG_03676 [Fusarium verticillioides 7600]	10.293	8.16702	17.6781	7.5492	2.60673	1.17157	16.2219	15.3737	8.8103	0.0110045	0.0737432	no
FVEG_03673	XM_018891291.1	hypothetical protein FVEG_03673 [Fusarium verticillioides 7600]	0	0.104631	0.134997	0.119695	0.319585	0.249764	0.90622	1.19035	0.526136	0.011039	0.0738864	no
FVEG_14134	XM_018903465.1	hypothetical protein FVEG_14134 [Fusarium verticillioides 7600]	5.97753	3.46443	3.94762	5.916	4.9547	2.17388	12.6109	15.7533	7.40532	0.0110379	0.0738864	no
FVEG_08291	XM_018897183.1	hypothetical protein FVEG_08291 [Fusarium verticillioides 7600]	1.40482	0.751956	0.611127	1.05589	0.251668	0	4.06553	4.26443	1.56984	0.0110595	0.0739795	no
FVEG_00843	XM_018887499.1	hypothetical protein FVEG_00843 [Fusarium verticillioides 7600]	22.5582	29.8039	44.9549	19.41	7.62024	5.43025	38.5858	41.6603	19.3403	0.0110903	0.0741414	no
FVEG_08020	XM_018896784.1;XM_018896787.1;XM_018896785.1	hypothetical protein FVEG_08020 [Fusarium verticillioides 7600]	12.0336	10.1488	8.95354	11.4841	2.07598	1.87207	24.0069	23.6376	11.1516	0.0111172	0.0742773	no
FVEG_14670	XM_018903622.1	hypothetical protein FVEG_14670 [Fusarium verticillioides 7600]	14.321	10.212	16.8953	13.5042	5.21706	2.87149	27.9264	29.4573	15.0965	0.0111351	0.0743527	no
FVEG_07578	XM_018896254.1	hypothetical protein FVEG_07578 [Fusarium verticillioides 7600]	0.741504	0.283469	0.123756	2.62984	0.23836	0.314682	3.44194	1.46029	2.77686	0.0111432	0.0743628	no
FVEG_09499	MSTRG.463.1;XM_018898496.1;MSTRG.463.4;XM_018898498.1;XM_018898497.1	Citrate/oxoglutarate carrier protein [Fusarium oxysporum f. sp. cepae];hypothetical protein FVER53590_09499 [Fusarium verticillioides]	60.0231	42.1534	46.6344	44.237	20.2954	8.39826	96.6129	70.6391	54.5318	0.0111545	0.0743939	no
FVEG_15502	XM_018904631.1	hypothetical protein FVEG_15502 [Fusarium verticillioides 7600]	0.509591	1.21834	0.705729	1.83343	0.76697	0.110874	4.68901	4.17516	3.12714	0.0111614	0.074396	no
FVEG_13571	XM_018902930.1	hypothetical protein FVEG_13571 [Fusarium verticillioides 7600]	0.070672	0.554511	0.389553	0.160271	0.476528	0.114245	0.596918	1.72169	1.25532	0.0111808	0.0744813	no
FVEG_17177	XM_018906448.1	hypothetical protein FVEG_17177 [Fusarium verticillioides 7600]	13.7196	9.67704	3.16778	13.6419	1.09683	2.08795	37.69	23.1378	16.7535	0.0112196	0.0746515	no
FVEG_11500	XM_018900779.1;XM_018900780.1	hypothetical protein FVER53263_11500 [Fusarium verticillioides];hypothetical protein FVER53590_11500 [Fusarium verticillioides]	169.282	107.475	121.138	150.853	40.8725	40.8844	299.088	302.423	145.622	0.0112148	0.0746515	no
FVEG_06110;FVEG_06111	XM_018894366.1;XM_018894367.1;MSTRG.2181.3;MSTRG.2181.4;XM_018894368.1	hypothetical protein FVEG_06110 [Fusarium verticillioides 7600];hypothetical protein FVEG_06111 [Fusarium verticillioides 7600]	33.9246	42.0555	25.9453	42.5373	73.3021	65.7471	134.895	124.078	37.3617	0.0112484	0.0747986	no
FVEG_08574	XM_018897466.1;XM_018897465.1	CMGC/CK2 protein kinase [Fusarium verticillioides 7600]	6.7682	6.42751	5.09124	5.87568	1.10151	0.684742	13.1792	13.8285	7.21191	0.0112596	0.0748291	no
FVEG_10587	XM_018899750.1	hypothetical protein FVEG_10587 [Fusarium verticillioides 7600]	1.94282	0.760529	0.424273	0.437746	0.046852	0.154058	0.270781	0.166542	0.128753	0.0112677	0.0748387	no
FVEG_11874	XM_018901196.1	hypothetical protein FVEG_11874 [Fusarium verticillioides 7600]	57.781	66.0315	32.7607	33.0084	30.8546	49.3235	15.1687	17.2745	28.3036	0.0113189	0.0750974	no
FVEG_02319	XM_018889551.1;XM_018889552.1;MSTRG.7509.1;XM_018889553.1;XM_018889554.1;MSTRG.7509.10;MSTRG.7509.8;MSTRG.7509.9;XM_018889555.1;MSTRG.7509.7;MSTRG.7509.6	mitochondrial 2-oxoglutarate/malate carrier protein [Fusarium oxysporum f. sp. lycopersici 4287]	36.6884	94.3215	41.8833	29.4462	23.9611	22.4266	15.3246	17.1531	38.6189	0.01132	0.0750974	no
FVEG_07028;FVEG_07029	XM_018895518.1;MSTRG.8697.1;XM_018895519.1	hypothetical protein FVEG_07028 [Fusarium verticillioides 7600];hypothetical protein FVEG_16002 [Fusarium verticillioides 7600]	10.5621	6.36497	16.7388	3.45438	7.2245	2.48027	11.7661	16.6864	9.63612	0.0113447	0.0752171	no
FVEG_17474	XM_018906727.1	hypothetical protein FVEG_17474 [Fusarium verticillioides 7600]	1.40683	0.87496	0.946752	1.20378	0.180319	0.060817	3.3876	4.00258	0.979054	0.011369	0.0753338	no
FVEG_11750	XM_018901070.1	hypothetical protein FVEG_11750 [Fusarium verticillioides 7600]	0.065448	0.156566	0.113224	0.289328	0.088246	0.039849	0.966385	1.31665	0.255716	0.0114622	0.0758971	no
FVEG_04113	XM_018891830.1	hypothetical protein FVER53263_04114 [Fusarium verticillioides]	50.6084	50.191	83.5987	48.0157	23.7051	13.6189	97.5377	94.8879	55.7026	0.0114675	0.0758971	no
FVEG_04844	XM_018892757.1	ribonucleoside-diphosphate reductase large chain [Fusarium verticillioides 7600]	37.3422	31.9616	22.5249	25.0812	14.1482	10.5225	48.9514	51.1268	29.3705	0.0115034	0.076048	no
FVEG_02173	XM_018889361.1;XM_018889362.1	hypothetical protein FVEG_02173 [Fusarium verticillioides 7600]	558.711	902.375	524.798	1099.07	1393.88	1969.38	663.878	545.906	547.015	0.0115078	0.076048	no
FVEG_06870	MSTRG.8515.1;XM_018895303.1	hypothetical protein FVEG_06870 [Fusarium verticillioides 7600]	13.9204	21.1082	35.8274	36.5663	38.1663	32.5622	89.7018	40.3806	55.0015	0.0115106	0.076048	no
FVEG_06588	XM_018894971.1	glucan 1,6-alpha-glucosidase [Fusarium verticillioides 7600]	0.08441	0.189522	0.149483	0.620504	0.059988	0	2.22083	1.93879	0.149451	0.0115538	0.0762888	no
FVEG_04068	XM_018891766.1	hypothetical protein FVEG_04068 [Fusarium verticillioides 7600]	5.43875	4.4483	2.25367	2.28205	0.881208	1.14136	5.67003	5.00434	4.0433	0.0115655	0.0763215	no
FVEG_09129	XM_018898056.1	hypothetical protein FVEG_09129 [Fusarium verticillioides 7600]	14.6969	12.3153	8.75391	7.97176	3.90055	7.97084	21.61	29.1729	18.9226	0.0116064	0.0765463	no
FVEG_01249	XM_018888104.1	Translation machinery-associated protein 22 [Fusarium oxysporum f. sp. cubense race 4]	13.8148	10.2459	19.4001	11.3665	4.20001	1.85972	24.8288	30.6962	11.4043	0.0116175	0.0765748	no
FVEG_13031	XM_018902412.1	hypothetical protein FVEG_13031 [Fusarium verticillioides 7600]	0.44154	0.794029	0.152072	0.559696	0.163461	0.112293	1.45854	1.55049	0.919674	0.0116383	0.0766672	no
FVEG_06027	XM_018894251.1	acetylornithine deacetylase [Fusarium verticillioides 7600]	14.6555	8.47331	6.23508	9.31717	2.15676	1.38345	19.2294	17.9919	14.7057	0.0116471	0.07668	no
FVEG_09692	XM_018898746.1	tRNA (adenine-N(1)-)-methyltransferase non-catalytic subunit [Fusarium verticillioides 7600]	39.0961	34.6624	38.4832	39.368	11.2971	5.99421	71.2073	71.8628	44.991	0.0116684	0.0767752	no
FVEG_09586	XM_018898614.1;MSTRG.177.1	hypothetical protein FVEG_09586 [Fusarium verticillioides 7600]	21.7127	17.623	14.6003	14.6171	2.67122	4.89885	29.8141	36.0549	15.9478	0.0117604	0.0772456	no
FVEG_04401	XM_018892187.1	hypothetical protein FVEG_04401 [Fusarium verticillioides 7600]	3.81079	2.47113	2.05028	4.81928	1.79344	1.00282	8.05891	12.9204	4.04426	0.0117598	0.0772456	no
FVEG_11491	XM_018900771.1;XM_018900772.1	hypothetical protein FVEG_11491 [Fusarium verticillioides 7600]	23.7297	23.3401	8.86284	14.0454	4.46918	4.83954	30.6304	25.2797	19.0118	0.0117468	0.0772456	no
FVEG_12322	XM_018901673.1	hypothetical protein FVEG_12322 [Fusarium verticillioides 7600]	2.74598	3.62329	2.22695	1.6241	0.980992	0.732246	4.25905	5.52082	2.34429	0.011811	0.0774076	no
FVEG_10004	XM_018899071.1	hypothetical protein FVEG_10004 [Fusarium verticillioides 7600]	1.10081	0	0	0.199498	0	0	3.85532	6.78883	0.044137	0.0118072	0.0774076	no
FVEG_12865	XM_018902244.1	hypothetical protein FVEG_12865 [Fusarium verticillioides 7600]	0.467831	0.895182	0.252735	0.664994	0.591177	0.427036	3.09632	2.98342	1.5971	0.0118248	0.0774076	no
FVEG_06209	XM_018894507.1;XM_018894508.1	hypothetical protein FVEG_06209 [Fusarium verticillioides 7600]	2.48371	1.37164	2.91216	1.46304	1.1087	0.812812	4.68359	5.01764	1.90278	0.0118315	0.0774076	no
FVEG_09777	XM_018898846.1;XM_018898848.1;XM_018898850.1;XM_018898852.1;MSTRG.336.11;MSTRG.336.12;MSTRG.336.10;MSTRG.336.8;MSTRG.336.9;MSTRG.336.13;MSTRG.336.14	hypothetical protein FVEG_09777 [Fusarium verticillioides 7600]	334.964	416.449	176.143	158.666	196.626	320.88	42.9184	33.8235	180.136	0.0118332	0.0774076	no
FVEG_11940	XM_018901264.1	hypothetical protein FVEG_11940 [Fusarium verticillioides 7600]	2.3172	6.50502	4.49034	2.222	1.31166	0.768437	4.42673	4.68789	4.61356	0.0118318	0.0774076	no
FVEG_02138	XM_018889317.1;XM_018889316.1	hypothetical protein FVEG_02138 [Fusarium verticillioides 7600]	142.143	145.947	123.785	128.599	264.042	219.79	55.6382	56.5028	112.932	0.0118192	0.0774076	no
FVEG_10531	XM_018899691.1;XM_018899690.1	hypothetical protein FVEG_10531 [Fusarium verticillioides 7600]	2.13578	1.93641	1.4675	2.41453	0.52221	0.706159	3.54988	7.93188	2.65654	0.0119002	0.0777557	no
FVEG_07699	XM_018896370.1	hypothetical protein FVEG_07699 [Fusarium verticillioides 7600]	2.60279	2.74545	0.88944	5.76057	0.942481	0.811518	3.393	13.8475	8.18104	0.0118954	0.0777557	no
FVEG_12839	XM_018902214.1	phosphoglycolate phosphatase [Fusarium verticillioides 7600]	5.51138	7.29232	5.72972	7.1321	1.81273	0.771183	15.0538	19.2815	7.70756	0.0119269	0.0778699	no
FVEG_08041	MSTRG.3824.1;XM_018896813.1	hypothetical protein FVEG_08041 [Fusarium verticillioides 7600]	2.51819	1.53661	2.98638	2.19404	0.431747	0.311559	4.87769	5.83216	2.51028	0.0119328	0.0778699	no
FVEG_07231	XM_018895826.1	hypothetical protein FVEG_07231 [Fusarium verticillioides 7600]	1.19357	2.92435	2.59482	4.09284	9.63247	8.72412	4.55086	8.77705	5.45973	0.0119385	0.0778699	no
FVEG_08148	XM_018896978.1	hypothetical protein FVEG_08148 [Fusarium verticillioides 7600]	78.0753	49.0447	31.938	45.6458	60.3035	63.2175	18.9835	18.5417	33.2285	0.0119663	0.0779636	no
FVEG_02656	XM_018890067.1;XM_018890069.1;XM_018890068.1	myo-inositol-1-phosphate synthase [Fusarium verticillioides 7600]	247.073	123.198	68.6827	86.3627	22.1235	14.0478	85.7208	72.1444	72.2728	0.0119667	0.0779636	no
FVEG_10550	XM_018899708.1	hypothetical protein FVEG_10550 [Fusarium verticillioides 7600]	0.065644	0.024386	0	0.59422	0.027734	0	0.642097	1.34384	0.439973	0.0119744	0.0779686	no
FVEG_00445	XM_018886919.1;XM_018886920.1;XM_018886918.1;XM_018886917.1	hypothetical protein FVEG_00445 [Fusarium verticillioides 7600]	18.4843	14.0929	18.0929	6.2917	6.72854	8.65867	10.6842	11.9744	13.3037	0.0119918	0.0780253	no
FVEG_07070	MSTRG.8742.1;MSTRG.8742.2;XM_018895586.1;XM_018895587.1	hypothetical protein BFJ70_g10151 [Fusarium oxysporum]	155.975	177.955	217.828	102.396	85.2612	125.934	42.0963	81.3716	98.0423	0.011997	0.0780253	no
FVEG_08807	XM_018897691.1	hypothetical protein FVER14953_08807 [Fusarium verticillioides]	0.77946	0.452858	0.177829	1.44006	4.55346	0.674119	2.10517	3.87767	1.40726	0.0120233	0.0781516	no
FVEG_01366	XM_018888310.1	hypothetical protein FVEG_01366 [Fusarium verticillioides 7600]	51.8715	33.4105	26.6151	48.6984	125.608	69.0851	38.3379	35.0888	41.0506	0.0120425	0.0782312	no
FVEG_10823	MSTRG.11606.1;XM_018899991.1	hypothetical protein FVEG_10823 [Fusarium verticillioides 7600]	2.33432	1.36337	2.59522	0.912461	1.28075	0.595349	5.43867	5.4106	0.968798	0.0121336	0.0786781	no
FVEG_14615	MSTRG.1626.1;XM_018903549.1	hypothetical protein FVEG_14615 [Fusarium verticillioides 7600]	2.35609	4.37447	0.989109	5.47513	2.49529	2.01411	9.88871	7.32888	9.29841	0.0121393	0.0786781	no
FVEG_05289	XM_018893447.1	enoyl-CoA hydratase [Fusarium verticillioides 7600]	94.8743	82.5176	35.1355	92.0579	13.4733	19.5178	191.852	132.578	114.8	0.0121299	0.0786781	no
FVEG_09091	XM_018898007.1	NADH dehydrogenase [Fusarium verticillioides 7600]	49.7647	49.0727	120.132	36.1111	27.3015	26.5572	36.0756	33.9332	46.9442	0.0121261	0.0786781	no
FVEG_05315	XM_018893487.1	hypothetical protein FVEG_05315 [Fusarium verticillioides 7600]	13.6104	10.5117	17.539	11.288	5.41444	3.62963	21.932	27.063	11.9012	0.0121468	0.0786814	no
FVEG_12647	XM_018902001.1	hypothetical protein FVEG_12647 [Fusarium verticillioides 7600]	1.92869	1.25472	3.07187	8.53028	6.42022	3.11404	2.79576	2.27692	0.96271	0.012167	0.0787672	no
FVEG_08055	XM_018896854.1;MSTRG.3836.2	hypothetical protein FVER53590_08055 [Fusarium verticillioides]	14.8889	13.4046	13.6517	13.5965	4.12603	4.22202	22.6936	23.0502	15.6403	0.0121891	0.0788649	no
FVEG_04274	XM_018892062.1	hypothetical protein FVEG_04274 [Fusarium verticillioides 7600]	7.27109	7.05485	5.27632	6.24839	3.44687	2.70814	11.1747	13.1842	8.86515	0.0122025	0.0789061	no
FVEG_12192	XM_018901544.1	hypothetical protein FVEG_12192 [Fusarium verticillioides 7600]	2.31313	2.36437	15.8832	4.19712	22.2621	4.99876	1.67096	2.25298	2.75138	0.0122574	0.0791887	no
FVEG_01790	XM_018888785.1	hypothetical protein FVEG_01790 [Fusarium verticillioides 7600]	0.011588	0.005988	6.12958	0.01221	0.034984	0.006468	0.012876	0	3.9241	0.0122602	0.0791887	no
FVEG_07658	XM_018896334.1	hypothetical protein FVEG_07658 [Fusarium verticillioides 7600]	0.973723	0.940661	0.716598	0.824788	0.523127	0.342876	1.8265	2.00917	1.48093	0.0122825	0.0792134	no
FVEG_07977	XM_018896723.1;XM_018896722.1	hypothetical protein FVEG_07977 [Fusarium verticillioides 7600]	19.4324	13.914	28.9766	23.3058	75.5894	32.652	20.0524	18.5669	15.6745	0.0122852	0.0792134	no
FVEG_15675	XM_018904867.1	hypothetical protein FVEG_15675 [Fusarium verticillioides 7600]	14.7829	11.3345	13.8398	8.93569	6.31298	3.98264	17.0147	21.5643	11.9491	0.0122798	0.0792134	no
FVEG_13961	XM_018903301.1	hypothetical protein FVEG_13961 [Fusarium verticillioides 7600]	0.361046	0.292767	0.330479	0.612105	0.188311	0.027016	1.62117	1.99802	0.743532	0.0123042	0.0792241	no
FVEG_14759;FVEG_00982	XM_018903732.1;MSTRG.1087.1;XM_018887744.1	hypothetical protein FVEG_14759 [Fusarium verticillioides 7600];hypothetical protein FVEG_00982 [Fusarium verticillioides 7600]	65.3697	101.35	78.2582	121.699	188.3	210.652	79.5748	78.1365	79.7158	0.0123098	0.0792241	no
FVEG_00545	XM_018887066.1;XM_018887067.1;XM_018887068.1;XM_018887069.1;XM_018887071.1;XM_018887070.1;XM_018887072.1	hypothetical protein FVEG_00545 [Fusarium verticillioides 7600]	23.8316	16.9268	20.4206	17.2317	6.49513	6.70626	28.5053	29.3319	21.0284	0.012315	0.0792241	no
FVEG_04587	XM_018892393.1	cysteinyl-tRNA synthetase [Fusarium verticillioides 7600]	14.8565	11.4344	18.1767	14.3372	5.5993	4.53095	24.1095	30.3467	15.1463	0.012302	0.0792241	no
FVEG_04385	XM_018892174.1	hypothetical protein FVEG_04385 [Fusarium verticillioides 7600]	0.374571	0.31381	0.332816	0	0.133636	0	0.575477	1.31656	0.387976	0.0123657	0.0795049	no
FVEG_02279	XM_018889502.1;MSTRG.7553.1	V-type proton ATPase subunit E [Fusarium verticillioides 7600]	84.2159	82.3853	74.7724	67.909	24.0283	21.0477	112.535	115.951	78.0776	0.0124012	0.0796878	no
FVEG_08604	XM_018897491.1	hypothetical protein FVEG_08604 [Fusarium verticillioides 7600]	2.59418	0.741922	0.719235	2.74977	5.95866	2.29414	0.633684	0.444806	1.54808	0.0124295	0.0798241	no
FVEG_16398	MSTRG.11029.1		1.42052	1.35974	0.16594	1.93413	0.086289	0.337869	6.67844	2.39414	2.98183	0.0124459	0.0798378	no
FVEG_07794	XM_018896469.1;XM_018896470.1;XM_018896471.1	ubiquitin-conjugating enzyme E2 J1 [Fusarium verticillioides 7600]	11.4948	11.2398	15.6736	10.1975	4.48232	2.53379	23.0943	22.3919	10.8212	0.0124407	0.0798378	no
FVEG_03870	XM_018891537.1	hypothetical protein FVEG_03870 [Fusarium verticillioides 7600]	21.0365	18.5026	20.9274	14.6237	6.87644	4.71624	20.9689	22.7018	21.1838	0.0124812	0.0800191	no
FVEG_16760;FVEG_10231;FVEG_10230	MSTRG.10539.1;MSTRG.10539.2;XM_018905997.1;XM_018899295.1;XM_018899294.1	hypothetical protein FVEG_16760 [Fusarium verticillioides 7600];hypothetical protein FVEG_10231 [Fusarium verticillioides 7600];hypothetical protein FVEG_10230 [Fusarium verticillioides 7600]	22.4132	28.4433	19.2518	23.7205	15.5005	14.0786	43.6599	38.5406	41.9084	0.012502	0.0800369	no
FVEG_15314	XM_018904437.1	hypothetical protein FVEG_15314 [Fusarium verticillioides 7600]	0.252393	0.257806	0.508921	0.130027	0.022695	0	0.582864	0.481648	0.594849	0.0125266	0.0800369	no
FVEG_05542	XM_018893783.1	hypothetical protein FVEG_05542 [Fusarium verticillioides 7600]	0.049599	0.107655	0.429363	0.246885	0.153437	0	2.14604	0.980994	0.382912	0.0125197	0.0800369	no
FVEG_06944	XM_018895415.1	hypothetical protein FVEG_06944 [Fusarium verticillioides 7600]	11.5805	12.217	7.98111	11.9806	4.29325	2.92444	29.8779	23.4187	11.8856	0.012514	0.0800369	no
FVEG_11474	XM_018900745.1;XM_018900746.1;MSTRG.8939.3	hypothetical protein FVEG_11474 [Fusarium verticillioides 7600]	50.2023	60.5102	17.0088	92.5666	36.9254	143.292	5.01425	5.2179	47.2826	0.0125057	0.0800369	no
FVEG_17644	XM_018906881.1;XM_018906882.1	hypothetical protein FVEG_17644 [Fusarium verticillioides 7600]	6.16592	5.74586	7.44182	5.98331	3.11235	1.53537	11.8355	13.1471	7.48047	0.0124978	0.0800369	no
FVEG_09024	XM_018897936.1	hypothetical protein FVEG_09024 [Fusarium verticillioides 7600]	1.01125	1.42452	0.085544	3.0559	1.33155	0.452229	5.03952	4.05095	4.79796	0.01254	0.0800436	no
FVEG_10940	XM_018900103.1	gluconolactonase [Fusarium verticillioides 7600]	6.92513	3.68863	0.877473	8.25951	0.561057	1.54002	18.1117	15.4521	9.4566	0.0125561	0.0800436	no
FVEG_10708	XM_018899871.1	hypothetical protein FVEG_10708 [Fusarium verticillioides 7600]	0.771929	2.09963	10.2091	1.24656	2.17949	0.939989	0.405933	0.556657	1.57962	0.0125547	0.0800436	no
FVEG_01148	XM_018887949.1;MSTRG.898.2	hypothetical protein FOWG_07276 [Fusarium oxysporum f. sp. lycopersici MN25]	12.0082	7.964	9.85253	8.06001	2.34736	2.71503	16.8193	18.8331	8.93323	0.0125555	0.0800436	no
FVEG_00323	XM_018886760.1	Fum2p [Fusarium verticillioides]	0.814199	0.618531	0.737386	2.16013	1.11684	0.980441	2.57401	2.80172	2.33523	0.0125777	0.0800901	no
FVEG_12062	XM_018901394.1	hypothetical protein FVEG_12062 [Fusarium verticillioides 7600]	2.88063	2.55055	4.73335	4.96704	22.0273	5.45097	4.26097	4.94848	2.12184	0.0125715	0.0800901	no
FVEG_04419	XM_018892203.1	glutathione S-transferase [Fusarium verticillioides 7600]	9.83673	8.35252	13.0534	7.03073	4.53425	3.36492	23.0593	16.7407	9.61517	0.0125877	0.0801089	no
FVEG_05525	XM_018893763.1	hypothetical protein FVEG_05525 [Fusarium verticillioides 7600]	31.9308	23.5675	29.891	12.4126	11.5868	10.8009	15.7469	23.6415	12.5764	0.0126063	0.0801815	no
FVEG_00250	XM_018886682.1	hypothetical protein FVEG_00250 [Fusarium verticillioides 7600]	1.09067	0.71962	0.140306	0.578177	0.334392	0.037501	3.13178	2.04629	1.23288	0.0126136	0.0801831	no
FVEG_07050	XM_018895546.1	hsp98-like protein [Fusarium verticillioides 7600]	2087.57	1500.51	184.678	1911.09	4327.73	4011.4	329.428	149.197	1475.98	0.0126208	0.0801835	no
FVEG_00981	XM_018887742.1;XM_018887743.1;MSTRG.1088.1	hypothetical protein FVEG_00981 [Fusarium verticillioides 7600]	8.67468	10.6472	13.5033	13.5111	40.3057	20.3329	15.2872	10.1275	9.53236	0.0126397	0.0802582	no
FVEG_10212	XM_018899271.1	hypothetical protein FVEG_10212 [Fusarium verticillioides 7600]	1.40421	1.47592	1.984	1.31465	0.722565	0.488588	2.92837	3.86995	2.40518	0.0126827	0.080395	no
FVEG_03339	XM_018890956.1	succinate-semialdehyde dehydrogenase [Fusarium verticillioides 7600]	0.54432	0.126122	0.116033	0.411133	0.057415	0	1.66167	2.02573	0.508621	0.0126725	0.080395	no
FVEG_13361	XM_018902731.1	hypothetical protein FVEG_13361 [Fusarium verticillioides 7600]	1.63567	1.02951	0.813904	0.931487	0.588575	0.786346	2.98445	4.04958	1.38455	0.0126798	0.080395	no
FVEG_11605;FVEG_17060	MSTRG.9074.1;XM_018900924.1;XM_018900927.1;MSTRG.9074.2;XM_018906328.1	ubiquitin thiolesterase [Fusarium oxysporum f. sp. conglutinans race 2 54008];saccharopine dehydrogenase (NAD+, L-lysine forming) [Fusarium verticillioides 7600];hypothetical protein FVEG_17060 [Fusarium verticillioides 7600]	33.4724	27.3284	33.1731	37.0945	11.0013	12.5935	66.4054	65.0213	36.0939	0.0126976	0.0804442	no
FVEG_01386	XM_018888330.1;XM_018888331.1	hypothetical protein FVEG_01386 [Fusarium verticillioides 7600];hypothetical protein FOIG_00599 [Fusarium oxysporum f. sp. cubense tropical race 4 54006]	25.9111	24.2577	26.5675	46.123	93.2924	40.7618	31.7214	31.024	41.7344	0.0127067	0.0804569	no
FVEG_09833	XM_018898911.1	3-oxoadipate enol-lactonase [Fusarium verticillioides 7600]	24.613	22.219	31.679	28.3815	11.5216	7.7736	53.4423	51.727	32.7393	0.0127272	0.0804957	no
FVEG_13283	XM_018902657.1	hypothetical protein FVEG_13283 [Fusarium verticillioides 7600]	0.040908	1.01567	3.62558	2.17325	19.1673	9.55051	0.562392	1.58123	4.65825	0.0127252	0.0804957	no
FVEG_16806	XM_018906043.1	hypothetical protein FVEG_16806 [Fusarium verticillioides 7600]	3.8703	1.65375	4.0306	0.861104	1.2046	0.20372	1.10667	1.49906	1.22231	0.0127654	0.0806924	no
FVEG_12868	XM_018902247.1	hypothetical protein FVEG_12868 [Fusarium verticillioides 7600]	160.018	132.06	71.3647	127.941	243.431	249.173	39.1936	45.3246	127.314	0.0127956	0.080838	no
FVEG_16472	XM_018905693.1	hypothetical protein FVEG_16472 [Fusarium verticillioides 7600]	7.29284	7.10493	4.77234	11.432	1.07001	0.66139	23.9836	23.206	12.9642	0.0128227	0.0809634	no
FVEG_14683	MSTRG.1586.1		9.49826	13.2739	6.47207	7.18159	7.14151	12.5659	23.2873	26.3748	15.6022	0.0128313	0.0809725	no
FVEG_04914	XM_018892865.1;XM_018892866.1;MSTRG.5293.3;MSTRG.5293.4	hypothetical protein FVEG_04913 [Fusarium verticillioides 7600];related to Cofilin [Fusarium proliferatum ET1]	111.445	90.9305	79.0612	88.33	25.8573	20.3397	146.444	155.363	104.371	0.0128416	0.080992	no
FVEG_12681	XM_018902024.1	hypothetical protein FVEG_12681 [Fusarium verticillioides 7600]	8.39133	8.21301	6.27663	3.81592	1.82045	2.26516	4.86166	5.39213	5.20978	0.012915	0.0814095	no
FVEG_05571	XM_018893823.1	PTK9 protein tyrosine kinase 9 [Fusarium oxysporum f. sp. pisi HDV247]	29.2084	22.6603	20.8713	33.304	3.59589	4.48139	60.9868	62.5544	34.1126	0.012951	0.0815823	no
FVEG_07157	XM_018895731.1	60S ribosomal protein L29 [Fusarium oxysporum f. sp. lycopersici 4287]	173.584	270.024	308.804	272.785	76.4407	43.9973	417.88	584.141	312.346	0.0129569	0.0815823	no
FVEG_07820	XM_018896509.1	tyrosyl-tRNA synthetase [Fusarium verticillioides 7600]	39.9986	32.6178	48.8245	34.0333	13.7452	7.82677	58.5836	71.4191	34.6908	0.0129706	0.0816229	no
FVEG_16739	XM_018905978.1	hypothetical protein FVEG_16739 [Fusarium verticillioides 7600]	7.63344	5.90432	3.64303	7.22774	2.27847	0.675633	18.3982	13.1691	9.12701	0.0130619	0.0820926	no
FVEG_06207	MSTRG.2273.1;XM_018894505.1	Saccharolysin [Fusarium oxysporum f. sp. cepae]	27.9984	20.3131	23.9817	26.791	2.76843	2.45637	58.0888	50.5943	26.9291	0.0130611	0.0820926	no
FVEG_10999	XM_018900161.1	hypothetical protein FVER53590_10999 [Fusarium verticillioides]	4.57408	3.61418	6.39987	5.70861	4.20587	2.87852	11.9924	17.8655	6.57832	0.0130672	0.0820926	no
FVEG_07114	MSTRG.8790.1		0.622184	0	1.12838	2.02331	2.29324	0.433826	4.4936	11.3465	2.17465	0.0130787	0.0821193	no
FVEG_01276	XM_018888137.1	glycine cleavage system T protein [Fusarium verticillioides 7600]	64.2586	48.8358	82.3958	30.3773	32.4464	12.7322	112.098	79.8213	25.8415	0.0130884	0.0821345	no
FVEG_16635;FVEG_09673;FVEG_09672;FVEG_09671	MSTRG.96.1;MSTRG.96.4;MSTRG.96.2;MSTRG.96.3;XM_018898727.1;XM_018898726.1;XM_018898725.1	hypothetical protein FVEG_09673 [Fusarium verticillioides 7600];hypothetical protein FVEG_09672 [Fusarium verticillioides 7600];hypothetical protein FVEG_09671 [Fusarium verticillioides 7600]	16.0486	22.4479	4.98059	2.62738	7.0801	10.8682	14.9547	11.9657	58.6602	0.0131131	0.0822439	no
FVEG_04285	XM_018892075.1	hypothetical protein FG05_05361 [Fusarium graminearum]	12.149	14.442	11.7478	7.57235	5.15057	4.96198	20.5522	19.4889	13.3445	0.0131271	0.0822755	no
FVEG_03855	XM_018891521.1	hypothetical protein FVEG_03855 [Fusarium verticillioides 7600]	16.2127	11.1728	17.7501	10.4422	4.71337	4.0583	17.8676	15.6628	12.4702	0.0131328	0.0822755	no
FVEG_15747	XM_018904943.1;XM_018904944.1	hypothetical protein FOXB_11850 [Fusarium oxysporum Fo5176]	4.01863	4.00387	6.14006	7.64803	6.60649	6.07228	10.1802	21.1597	6.61453	0.0131416	0.082285	no
FVEG_14749	XM_018903721.1;MSTRG.1157.1	acylphosphatase [Fusarium verticillioides 7600]	10.4698	10.7991	20.4502	7.25007	4.97469	2.06964	20.9106	17.747	10.6712	0.0132167	0.082709	no
FVEG_00876	XM_018887544.1;MSTRG.1188.1	hypothetical protein FVER14953_00876 [Fusarium verticillioides]	566.141	184.899	147.376	111.075	61.6581	82.0493	121.845	91.8503	335.941	0.0132967	0.0831638	no
FVEG_06772	XM_018895186.1	hypothetical protein FVEG_06772 [Fusarium verticillioides 7600]	16.4551	19.6428	28.3832	28.4111	100.631	38.0332	30.7199	33.674	24.6896	0.013309	0.0831941	no
FVEG_07604	XM_018896283.1	hypothetical protein FVEG_07604 [Fusarium verticillioides 7600]	10.0995	8.75046	3.47216	19.9166	11.3781	30.4726	2.57331	3.56597	13.6931	0.0133167	0.083196	no
FVEG_13750	MSTRG.10826.1		2.54674	1.90483	1.43909	2.72576	0	1.29427	11.5733	12.6702	2.89255	0.0134097	0.0837305	no
FVEG_15777	XM_018904969.1	hypothetical protein FVEG_15777 [Fusarium verticillioides 7600]	3.50311	3.02656	4.57614	2.87929	0.952711	0.631855	6.79128	8.24897	2.63663	0.0134202	0.0837498	no
FVEG_10878	XM_018900046.1	hypothetical protein FVEG_10878 [Fusarium verticillioides 7600]	1.48347	0.96624	0.718492	1.19494	0.603701	0.305437	3.17958	2.93578	1.46968	0.0134412	0.083788	no
FVEG_02904	XM_018890433.1	multiprotein-bridging factor 1 [Fusarium verticillioides 7600]	63.703	56.6971	98.9708	125.111	286.102	158.844	122.683	151.514	75.8325	0.0134372	0.083788	no
FVEG_01985	XM_018889038.1;XM_018889039.1	hypothetical protein FVEG_01985 [Fusarium verticillioides 7600]	22.8883	16.4857	32.2855	17.8715	11.8462	5.29922	39.7665	44.0992	19.6869	0.0134689	0.0838679	no
FVEG_06879	XM_018895312.1	succinate dehydrogenase [ubiquinone] iron-sulfur subunit, mitochondrial [Fusarium verticillioides 7600]	61.0432	83.0155	119.863	67.9304	31.7034	24.4822	139.705	126.414	70.4799	0.0134619	0.0838679	no
FVEG_01856	XM_018888863.1;MSTRG.8040.2	hypothetical protein FVEG_01856 [Fusarium verticillioides 7600]	62.2026	187.621	253.41	494.247	279.459	882.218	364.479	445.791	310.44	0.0134835	0.0839123	no
FVEG_03154	XM_018890752.1	hypothetical protein FVEG_03154 [Fusarium verticillioides 7600]	2.2259	4.38258	5.1619	3.68261	3.73431	2.54472	10.4375	9.58447	6.91023	0.0135016	0.0839319	no
FVEG_07481	XM_018896129.1	hypothetical protein FVEG_07481 [Fusarium verticillioides 7600]	14.5137	11.6338	14.9293	14.3276	4.98281	4.66683	24.7102	26.6377	20.1321	0.0135011	0.0839319	no
FVEG_03408	XM_018891024.1	sarcosine oxidase [Fusarium verticillioides 7600]	0	0	0.13992	0.248738	0.035742	0	1.02239	1.49879	0.332926	0.0135577	0.0841111	no
FVEG_11987	XM_018901315.1	hypothetical protein FVEG_11987 [Fusarium verticillioides 7600]	5.89001	4.1963	0.981751	4.14167	0.828983	0.909413	8.67529	8.72949	9.13	0.013556	0.0841111	no
FVEG_13702	XM_018903066.1	hypothetical protein FVEG_13702 [Fusarium verticillioides 7600]	1.43191	1.00706	0.402922	1.54927	0.814564	0.155939	3.99163	4.12031	1.57397	0.0135603	0.0841111	no
FVEG_01285	XM_018888163.1	20S proteasome subunit beta 6 [Fusarium oxysporum f. sp. lycopersici 4287]	25.2138	21.7939	21.8458	26.9595	10.1699	6.78026	41.5963	48.0514	31.5924	0.0135388	0.0841111	no
FVEG_05975	XM_018894198.1	hypothetical protein FVEG_05975 [Fusarium verticillioides 7600]	37.4468	23.9129	2.38069	17.6464	13.6547	21.8113	1.68584	2.38433	8.30426	0.0135886	0.0842405	no
FVEG_09663	XM_018898715.1;XM_018898716.1;XM_018898717.1;XM_018898718.1	hypothetical protein FVEG_09663 [Fusarium verticillioides 7600]	59.1651	42.2908	33.9264	25.3854	20.1388	27.401	62.1712	58.3557	49.5496	0.0137278	0.0850562	no
FVEG_10338	XM_018899456.1;XM_018899455.1	alkaline phosphatase [Fusarium verticillioides 7600]	11.5135	8.89052	7.93788	8.45133	2.57132	2.73572	15.6241	17.9628	9.75281	0.0137713	0.0852713	no
FVEG_04234	XM_018892009.1	ferrochelatase [Fusarium verticillioides 7600]	47.2129	64.3678	184.535	43.0165	46.9237	23.7009	45.1676	54.0386	39.0376	0.0137852	0.0852713	no
FVEG_06940	MSTRG.8583.1;XM_018895412.1;XM_018895411.1	4-aminobutyrate aminotransferase [Fusarium verticillioides 7600]	52.7827	62.4417	107.87	63.0944	47.1652	39.5769	20.596	24.737	42.3884	0.0137795	0.0852713	no
FVEG_11968	XM_018901296.1	hypothetical protein FVEG_11968 [Fusarium verticillioides 7600]	0.372145	0.568897	2.04844	0.494711	0.686685	0.318956	2.10593	3.98136	0.961049	0.0138524	0.0855101	no
FVEG_17713	XM_018906944.1	hypothetical protein FVEG_17713 [Fusarium verticillioides 7600]	2.78068	1.29399	2.91838	2.08017	0.567754	0.466287	4.59786	5.13786	3.52816	0.0138611	0.0855101	no
FVEG_12693	XM_018902036.1;MSTRG.3438.3	rab family, other [Fusarium verticillioides 7600]	4.89144	5.19037	3.79752	6.62799	4.36298	1.66096	14.4932	14.568	7.59977	0.0138564	0.0855101	no
FVEG_01171	XM_018887983.1;XM_018887985.1	hypothetical protein FVEG_01171 [Fusarium verticillioides 7600];hypothetical protein FVER53590_01170 [Fusarium verticillioides]	15.4488	11.8327	22.3332	11.8543	4.6829	2.69297	22.2315	20.3798	12.9718	0.0138415	0.0855101	no
FVEG_07574	XM_018896252.1	hypothetical protein FVEG_07574 [Fusarium verticillioides 7600]	8.63	4.40186	1.41741	10.5344	1.74082	2.91577	23.772	18.0235	9.98551	0.0138618	0.0855101	no
FVEG_12563	XM_018901909.1	hypothetical protein FVEG_12563 [Fusarium verticillioides 7600]	0.660128	0.993245	0.386875	0.650995	0.200003	0.186436	1.70268	2.36455	0.769322	0.0138802	0.0855771	no
FVEG_08891	XM_018897773.1	sialidase-1 [Fusarium verticillioides 7600]	65.6694	85.5712	12.7875	31.5347	5.11034	3.43628	64.6118	33.4533	61.4854	0.0139292	0.0858322	no
FVEG_09659	XM_018898706.1	hypothetical protein FVEG_09659 [Fusarium verticillioides 7600]	7.26633	7.63524	14.5686	3.00422	2.88443	2.76053	4.78252	9.51249	2.45155	0.0139515	0.0859225	no
FVEG_03842	XM_018891506.1	hypothetical protein FVEG_03842 [Fusarium verticillioides 7600]	2.92754	11.3873	4.27638	5.16732	19.3717	1.75419	7.52028	28.495	40.8439	0.013981	0.0860568	no
FVEG_04957	XM_018892923.1	DNA polymerase iota subunit [Fusarium verticillioides 7600]	9.2373	8.3986	9.80884	10.0492	2.96655	2.66799	15.3303	19.6875	13.2147	0.0140012	0.0861342	no
FVEG_04025	XM_018891711.1	hypothetical protein FVEG_04025 [Fusarium verticillioides 7600]	3.1903	2.71384	2.90466	4.93269	3.04188	2.40346	8.84158	10.0703	4.51256	0.0140218	0.0862138	no
FVEG_02072	MSTRG.7771.1;XM_018889180.1;XM_018889181.1	hypothetical protein FVEG_02072 [Fusarium verticillioides 7600]	7.35217	6.84053	0.696197	6.04924	4.02241	4.70888	0.712138	1.24628	2.04191	0.0140382	0.0862672	no
FVEG_05167	XM_018893251.1;XM_018893252.1;XM_018893254.1;XM_018893255.1;XM_018893253.1;XM_018893256.1;XM_018893257.1	hypothetical protein FPSE_11846 [Fusarium pseudograminearum CS3096];U6 snRNA-associated Sm-like protein LSm5 [Fusarium verticillioides 7600]	30.8409	29.4676	34.623	29.0782	12.5161	8.11052	45.5527	61.1326	36.0561	0.0140757	0.0864034	no
FVEG_03094	XM_018890677.1	hypothetical protein FVEG_03094 [Fusarium verticillioides 7600]	26.5618	23.3451	34.5005	48.3468	101.097	51.7974	39.1014	49.4984	30.3018	0.0140736	0.0864034	no
FVEG_13490	XM_018902859.1	hypothetical protein FVEG_13490 [Fusarium verticillioides 7600]	5.2565	3.87262	4.97583	6.70393	2.00905	1.66617	13.8526	11.3647	7.913	0.0141135	0.0865883	no
FVEG_13391	MSTRG.9839.1		0	0	0.255854	0.346237	5.07022	1.34058	2.46691	4.04552	0.164515	0.0141434	0.0867249	no
FVEG_11531	MSTRG.9002.1		1.12148	1.07539	1.42091	3.5431	0.456651	15.3284	2.45808	1.01102	1.05853	0.0141755	0.086874	no
FVEG_13137	XM_018902515.1	hypothetical protein BFJ72_g7415 [Fusarium proliferatum]	1.55994	1.63882	1.43386	0.901517	0.264353	0.609615	2.21893	2.84099	1.51843	0.0142087	0.0868899	no
FVEG_10314	XM_018899417.1;XM_018899418.1	hypothetical protein FVEG_10314 [Fusarium verticillioides 7600]	30.9793	35.5781	26.6661	31.1613	7.65201	9.24587	53.9672	47.0335	36.3783	0.0141997	0.0868899	no
FVEG_08025	XM_018896792.1	hypothetical protein FVEG_08025 [Fusarium verticillioides 7600]	4.73651	5.00553	5.37832	3.98944	1.66408	1.05204	7.60642	9.26179	4.90666	0.0141914	0.0868899	no
FVEG_04712	XM_018892566.1;XM_018892565.1	hypothetical protein FVEG_04712 [Fusarium verticillioides 7600]	18.4475	16.213	15.5752	11.8316	4.71573	6.70994	19.2188	17.5455	17.5875	0.0142231	0.0868899	no
FVEG_12106	XM_018901441.1	hypothetical protein FVEG_12106 [Fusarium verticillioides 7600]	2.61472	2.3616	2.01713	3.26412	3.40498	2.00009	6.23573	8.13466	4.71565	0.0142235	0.0868899	no
FVEG_13173	XM_018902553.1	hypothetical protein FVEG_13173 [Fusarium verticillioides 7600]	10.4714	5.51072	1.81542	2.91731	1.42972	1.64314	7.56109	17.6651	2.47537	0.0142244	0.0868899	no
FVEG_16387	XM_018905630.1	hypothetical protein FVEG_16387 [Fusarium verticillioides 7600]	31.152	26.0887	10.3287	16.5887	17.6455	31.4127	1.86202	2.95106	13.0024	0.0142834	0.0871662	no
FVEG_02399	XM_018889655.1	hypothetical protein FVEG_02399 [Fusarium verticillioides 7600]	5.25662	9.13826	16.0186	3.88513	8.81028	8.29097	1.77888	4.64761	2.62764	0.0142851	0.0871662	no
FVEG_14090	XM_018903424.1	hypothetical protein FVEG_14090 [Fusarium verticillioides 7600]	6.07366	9.80945	9.17679	6.48343	8.83721	10.8426	1.58302	3.01223	4.36426	0.0143235	0.0873135	no
FVEG_07513	XM_018896163.1	kinesin family member C1 [Fusarium verticillioides 7600]	7.19475	4.42419	1.17982	2.46981	0.539776	0.512996	6.73287	4.6032	3.62191	0.0143248	0.0873135	no
FVEG_00932	XM_018887658.1	cytosolic Fe-S cluster assembly factor NAR1 [Fusarium verticillioides 7600]	6.33474	10.1108	27.0723	7.73275	4.00415	2.25623	11.52	23.3289	8.9765	0.0143536	0.0873475	no
FVEG_09537	XM_018898548.1	hypothetical protein FVEG_09537 [Fusarium verticillioides 7600]	39.8777	54.224	57.2569	35.8072	41.9974	22.0492	77.7481	89.5187	67.6455	0.0143432	0.0873475	no
FVEG_07511;FVEG_07510	XM_018896161.1;MSTRG.9336.1;XM_018896160.1	hypothetical protein FVEG_07511 [Fusarium verticillioides 7600];hypothetical protein FVER14953_07510 [Fusarium verticillioides]	183.547	195.967	182.441	187.351	75.8291	87.3249	373.588	419.297	192.484	0.0143461	0.0873475	no
FVEG_03171	XM_018890780.1	hypothetical protein FVEG_03171 [Fusarium verticillioides 7600]	0.059865	0.022139	0.135557	0.260994	0.351194	0.254646	0.242206	0.551495	0.26239	0.0144147	0.0876051	no
FVEG_09075	XM_018897990.1	hypothetical protein FVEG_09075 [Fusarium verticillioides 7600]	20.929	19.4312	17.9971	39.7525	18.2742	20.591	49.5981	56.9502	34.764	0.0144193	0.0876051	no
FVEG_09120	XM_018898043.1;XM_018898044.1;XM_018898045.1;MSTRG.6838.4	hypothetical protein FVEG_09120 [Fusarium verticillioides 7600]	40.8929	44.9478	51.484	15.9933	25.9543	16.7326	18.4275	24.665	36.5755	0.0144113	0.0876051	no
FVEG_06297	XM_018894628.1	hypothetical protein FVEG_06297 [Fusarium verticillioides 7600]	9.94332	5.90033	13.3451	8.00307	10.0321	4.57924	23.98	31.0632	10.8582	0.0144274	0.0876072	no
FVEG_11261	XM_018900443.1	probable Ni-binding urease accessory protein (UreG) [Fusarium mangiferae]	29.8102	22.867	22.8678	20.8846	2.74168	2.3166	41.9019	44.2037	19.8381	0.014467	0.0878	no
FVEG_15388	MSTRG.2878.1;XM_018904512.1	hypothetical protein FVEG_15388 [Fusarium verticillioides 7600]	4.61117	1.92074	2.83746	2.34517	1.41437	0.709225	5.80708	7.58028	3.29406	0.0144962	0.0878785	no
FVEG_03039	XM_018890607.1;MSTRG.6147.2	hypothetical protein FVEG_03039 [Fusarium verticillioides 7600]	69.697	119.926	100.861	200.237	186.383	315.918	261.027	273.348	138.439	0.0145033	0.0878785	no
FVEG_13236	MSTRG.7125.1		20.8796	13.7615	4.84209	21.6613	1.55201	2.34782	48.7794	30.7233	31.1921	0.014495	0.0878785	no
FVEG_16630	XM_018905872.1	hypothetical protein FVEG_16630 [Fusarium verticillioides 7600]	1.37416	0.900031	1.15501	1.11286	4.78411	5.1591	0.348566	0.603017	1.13349	0.0145361	0.0879825	no
FVEG_11896	XM_018901217.1	hypothetical protein FVEG_11896 [Fusarium verticillioides 7600]	36.0884	28.0997	12.6055	14.9392	0.495369	1.64805	37.3768	42.71	14.7105	0.0145332	0.0879825	no
FVEG_05927	XM_018894157.1	hypothetical protein FVEG_05927 [Fusarium verticillioides 7600]	22.9011	21.6173	38.9717	33.3995	111.769	45.4017	30.2186	25.6566	30.5924	0.0146059	0.0883178	no
FVEG_04018	MSTRG.2872.1;MSTRG.2872.2;XM_018891704.1	hypothetical protein FVEG_04018 [Fusarium verticillioides 7600]	123.234	59.079	37.5074	30.7513	26.478	100.702	21.1569	25.5038	24.45	0.0146072	0.0883178	no
FVEG_09028	XM_018897940.1	hypothetical protein FVEG_09028 [Fusarium verticillioides 7600]	0.312142	0.130629	0.382163	0.208079	0.034396	0.022808	1.32493	0.714179	0.382288	0.0146202	0.0883488	no
FVEG_05331	XM_018893510.1;XM_018893511.1;MSTRG.4309.3	AGC/PKA protein kinase [Fusarium verticillioides 7600];probable cAMP-dependent protein kinase [Fusarium proliferatum]	36.6133	32.6871	39.975	27.6674	7.75976	7.31651	40.282	42.2797	27.7877	0.0146648	0.0885712	no
FVEG_02224	XM_018889423.1	hypothetical protein FVEG_02224 [Fusarium verticillioides 7600]	6.98695	3.98758	7.6965	5.10388	1.05716	0.669248	10.5419	12.1063	5.52395	0.0147289	0.0889107	no
FVEG_04218	XM_018891985.1	molybdopterin molybdotransferase [Fusarium verticillioides 7600]	19.9156	15.7264	15.4045	16.7371	4.12704	4.12062	31.3898	29.7525	16.2908	0.0147522	0.0889559	no
FVEG_15927;FVEG_06705	MSTRG.8353.1;XM_018895105.1	hypothetical protein FVEG_06705 [Fusarium verticillioides 7600]	1.87776	1.64856	1.97519	1.18833	1.08141	0.837218	3.30908	4.18068	2.0208	0.0147452	0.0889559	no
FVEG_02257	XM_018889467.1;XM_018889466.1	lysosomal acid lipase/cholesteryl ester hydrolase [Fusarium verticillioides 7600]	28.2071	23.2834	29.7171	17.9908	9.34951	6.6805	23.2165	27.1899	22.6357	0.0147887	0.0891283	no
FVEG_05530	XM_018893769.1	hypothetical protein FVEG_05530 [Fusarium verticillioides 7600]	0.20736	0.008263	0.365613	0.516634	0.079467	0.458224	2.00669	1.8331	0.595881	0.014806	0.0891846	no
FVEG_00830	MSTRG.1231.1;XM_018887449.1	ubiquinone biosynthesis monooxygenase Coq6 [Fusarium verticillioides 7600]	11.1299	2.92635	4.61553	18.8639	30.3863	16.3966	21.1689	2.47243	5.86618	0.01485	0.0894018	no
FVEG_13337	XM_018902708.1	hypothetical protein FVEG_13337 [Fusarium verticillioides 7600]	3671.71	3545.05	2355.67	2856.77	5697.89	4611	1338.16	1310.79	1852.52	0.0148619	0.0894253	no
FVEG_06050	XM_018894280.1	hypothetical protein FVEG_06050 [Fusarium verticillioides 7600]	2.17779	2.89506	3.48461	5.50411	16.3659	8.41103	11.8808	8.23098	7.35496	0.0148875	0.0895319	no
FVEG_12276	XM_018901626.1	hypothetical protein FVEG_12276 [Fusarium verticillioides 7600]	0.180478	0	0.165488	0.103876	0.02883	0.053793	0.989705	0.716556	0.222519	0.0149344	0.0897657	no
FVEG_10840	XM_018900009.1	hypothetical protein FVEG_10840 [Fusarium verticillioides 7600]	0.403058	0	0.041634	0.210521	0.196786	0	2.25303	2.01233	0.255505	0.0149565	0.0898507	no
FVEG_12110	XM_018901445.1	hypothetical protein FVEG_12110 [Fusarium verticillioides 7600]	34.9232	16.5883	39.4118	29.4932	11.7816	5.75906	58.9432	71.1768	24.5377	0.0149737	0.0899055	no
FVEG_07407	MSTRG.9445.1;XM_018896053.1;XM_018896054.1	protein ssh-4 [Fusarium verticillioides 7600]	94.2918	100.222	54.6856	103.684	190.623	192.866	46.8648	43.2973	97.2035	0.0149816	0.0899055	no
FVEG_10843	XM_018900012.1;MSTRG.11594.1	hypothetical protein FVEG_10843 [Fusarium verticillioides 7600]	55.0235	77.0204	49.6424	32.5104	43.7701	81.1787	11.5049	17.6605	37.5981	0.0149908	0.0899129	no
FVEG_01796	XM_018888791.1	hypothetical protein FVEG_01796 [Fusarium verticillioides 7600]	2.74083	1.86759	1.06497	2.59293	0.788691	1.06541	7.62199	6.59714	1.81932	0.0150174	0.0900045	no
FVEG_06820	XM_018895238.1	hydrolase-HD superfamily protein [Fusarium verticillioides 7600]	11.7694	15.5604	31.0731	10.4563	6.27125	4.36378	18.9532	23.7601	13.4045	0.0150221	0.0900045	no
FVEG_06589	XM_018894972.1	hypothetical protein FVEG_06589 [Fusarium verticillioides 7600]	2.24941	2.23029	3.04914	5.21672	3.97717	1.82249	6.36128	7.4708	8.52779	0.0150406	0.0900678	no
FVEG_08172	XM_018897012.1;XM_018897011.1	hypothetical protein FVER14953_08172 [Fusarium verticillioides]	58.0834	45.3082	55.9935	43.0855	16.5773	13.7255	72.042	74.997	47.6119	0.0150498	0.0900747	no
FVEG_05446	XM_018893675.1	hypothetical protein FVEG_05446 [Fusarium verticillioides 7600]	5.54875	10.5792	12.0929	6.49231	2.21519	2.23092	12.643	15.8309	7.4705	0.0150881	0.0902244	no
FVEG_07247	XM_018895841.1	hypothetical protein FVEG_07247 [Fusarium verticillioides 7600]	3.27287	3.00496	2.25894	3.72372	0.812691	1.1773	4.52129	9.09312	4.20371	0.0150908	0.0902244	no
FVEG_03232	XM_018890841.1	hypothetical protein FVEG_03232 [Fusarium verticillioides 7600]	1.0227	0.362188	0.467011	0.864767	0.295726	0.585594	2.76011	2.64286	1.9927	0.0151171	0.0903334	no
FVEG_07331	XM_018895939.1	exocyst complex protein EXO70 [Fusarium verticillioides 7600]	16.0319	9.48339	14.7731	10.0137	2.93839	1.83981	16.9665	16.3815	13.4947	0.0151398	0.0904213	no
FVEG_04787	MSTRG.5103.1		0.511953	0.832909	1.06003	0.26916	1.46828	0.929051	5.67348	2.32493	4.18385	0.0151803	0.0906151	no
FVEG_17174	XM_018906445.1	hypothetical protein FVEG_17174 [Fusarium verticillioides 7600]	12.6824	10.0201	9.52739	10.8785	3.84298	3.0771	20.1817	29.7414	11.4969	0.0152508	0.0909876	no
FVEG_12680	XM_018902023.1	hypothetical protein FVEG_12680 [Fusarium verticillioides 7600]	2.77677	1.74957	0.590252	0.947679	0.18982	0.333294	1.75487	4.15005	0.904882	0.0152705	0.0910569	no
FVEG_10410	XM_018899553.1	hypothetical protein FVEG_10410 [Fusarium verticillioides 7600]	14.5812	10.659	12.4583	9.97809	4.44039	1.40137	18.9386	18.4382	12.2342	0.0153161	0.0912323	no
FVEG_00241	XM_018886672.1	hypothetical protein FVEG_00241 [Fusarium verticillioides 7600]	7.50678	9.03476	17.7528	3.44049	3.99761	2.89479	9.48575	20.6168	4.37007	0.0153083	0.0912323	no
FVEG_04437	XM_018892220.1	hypothetical protein FVEG_04437 [Fusarium verticillioides 7600]	1.50695	1.26721	1.10785	5.80848	0.326494	1.97978	3.2074	12.5817	4.33523	0.0153272	0.09125	no
FVEG_16762;FVEG_10239	MSTRG.10532.1;XM_018905998.1;XM_018899303.1	hypothetical protein FVEG_16762 [Fusarium verticillioides 7600];hypothetical protein FVEG_10239 [Fusarium verticillioides 7600]	3.3766	6.09972	4.43295	4.54557	19.0078	11.2237	1.5912	2.36234	6.75638	0.0153685	0.0914475	no
FVEG_10782	XM_018899951.1	hypothetical protein FVEG_10782 [Fusarium verticillioides 7600]	0.525257	0.765889	0.60222	0.576562	0.464528	0.251698	0.790321	1.4538	2.03908	0.0154025	0.0916012	no
FVEG_02885	MSTRG.6302.1		1.97917	3.24061	3.50026	3.90447	4.33405	4.14898	7.41491	10.8323	6.3923	0.0154206	0.0916606	no
FVEG_10161	XM_018899220.1	hypothetical protein FVEG_10161 [Fusarium verticillioides 7600]	3.19737	2.33114	3.51755	3.11168	0.830265	0.953318	6.86444	7.55674	3.6709	0.0154661	0.0917857	no
FVEG_06228	XM_018894533.1;XM_018894532.1	hypothetical protein FVEG_06228 [Fusarium verticillioides 7600]	3.62821	3.77638	3.70151	11.6967	7.17846	11.3819	5.88074	3.96285	6.08099	0.0154524	0.0917857	no
FVEG_08980	XM_018897888.1;XM_018897890.1;XM_018897885.1;XM_018897884.1;XM_018897891.1;XM_018897878.1;XM_018897879.1;XM_018897880.1;XM_018897881.1;XM_018897882.1;XM_018897883.1;XM_018897886.1;XM_018897887.1;XM_018897889.1;XM_018897892.1;XM_018897893.1	hypothetical protein FVER53263_08980 [Fusarium verticillioides];hypothetical protein FOIG_10700 [Fusarium oxysporum f. sp. cubense tropical race 4 54006];hypothetical protein FVEG_08980 [Fusarium verticillioides 7600];uncharacterized protein FMAN_07834 [Fusarium mangiferae]	41.0189	23.603	32.6854	15.492	11.0643	15.0257	35.2922	22.0818	22.9085	0.015458	0.0917857	no
FVEG_14834	XM_018903847.1	hypothetical protein FVEG_14834 [Fusarium verticillioides 7600]	2.55187	1.1889	2.76291	2.92367	1.98308	0.459536	5.1993	8.04753	5.30997	0.0155252	0.0920876	no
FVEG_01910	XM_018888928.1	hypothetical protein FVER53263_01910 [Fusarium verticillioides]	14.8592	16.8463	59.3047	12.8953	17.6109	6.69913	8.59245	11.9714	13.1658	0.015558	0.0922336	no
FVEG_13476	XM_018902846.1	hypothetical protein FVEG_13476 [Fusarium verticillioides 7600]	4.63917	4.09901	2.86103	4.18406	1.80351	1.71629	8.80981	10.7492	5.19229	0.015623	0.0925701	no
FVEG_09876	XM_018898955.1	shikimate-5-dehydrogenase [Fusarium verticillioides 7600]	1.22662	1.18308	0.956848	0.755357	0.108688	0.081339	3.10494	2.65651	0.807803	0.0156622	0.0927541	no
FVEG_16476	XM_018905696.1	hypothetical protein FVEG_16476 [Fusarium verticillioides 7600]	11.2651	11.8396	12.2052	12.8237	7.95002	5.75043	29.1216	26.0362	16.6743	0.0156901	0.0928701	no
FVEG_02810	MSTRG.6377.1;XM_018890306.1;XM_018890305.1;MSTRG.6377.4	hypothetical protein FVEG_02810 [Fusarium verticillioides 7600]	30.0066	18.6698	23.6584	37.696	73.1943	38.62	28.0618	19.6498	26.8444	0.0157138	0.0929614	no
FVEG_03824	XM_018891483.1	homoserine dehydrogenase [Fusarium verticillioides 7600]	27.2703	19.0601	22.5393	36.5252	7.35236	4.06841	71.8865	49.491	37.4262	0.0157295	0.0930055	no
FVEG_09710	XM_018898765.1;XM_018898766.1	hypothetical protein FOCG_12180 [Fusarium oxysporum f. sp. radicis-lycopersici 26381];hypothetical protein FVEG_09710 [Fusarium verticillioides 7600]	9.65248	7.40756	10.1284	7.41716	2.14815	1.89429	10.915	12.0443	10.6324	0.0157479	0.0930166	no
FVEG_17508	XM_018906756.1	hypothetical protein FVEG_17508 [Fusarium verticillioides 7600]	2.44608	2.17982	3.24417	3.21084	0.853084	1.22051	6.64352	7.58605	3.00831	0.0157426	0.0930166	no
FVEG_12456	XM_018901799.1	hypothetical protein FVEG_12456 [Fusarium verticillioides 7600]	1.31744	0.537568	0.524846	1.02646	0.438911	0.641191	2.58834	2.11713	1.88603	0.0157634	0.0930359	no
FVEG_00722	XM_018887317.1	hypothetical protein FVEG_00722 [Fusarium verticillioides 7600]	17.5336	14.4132	17.0187	16.0562	3.08163	2.60845	26.3133	23.0163	21.5015	0.0157677	0.0930359	no
FVEG_01028	XM_018887797.1;XM_018887798.1	hypothetical protein FOXG_00471 [Fusarium oxysporum f. sp. lycopersici 4287];hypothetical protein FVEG_01028 [Fusarium verticillioides 7600]	8.13749	4.64366	4.32312	12.4061	1.77123	5.87024	30.6402	40.3439	1.58565	0.0158063	0.0932149	no
FVEG_13924	XM_018903265.1	hypothetical protein FVEG_13924 [Fusarium verticillioides 7600]	0.31801	0.444118	0.133326	0.901584	0.058291	0	2.22767	1.82645	1.78818	0.0158366	0.0933447	no
FVEG_08234	MSTRG.4022.1;MSTRG.4022.2;MSTRG.4022.3;XM_018897100.1	glycyl-tRNA synthetase [Fusarium verticillioides 7600]	20.5001	33.3952	39.185	29.1198	9.59761	3.72215	55.8132	66.0973	25.0582	0.0158505	0.0933779	no
FVEG_10421	XM_018899567.1;XM_018899568.1	UDPglucose 6-dehydrogenase [Fusarium oxysporum f. sp. lycopersici 4287];UDPglucose 6-dehydrogenase [Fusarium verticillioides 7600]	75.2558	76.615	124.268	56.1389	30.5481	24.0133	69.756	47.7795	51.0247	0.0158725	0.0934584	no
FVEG_03256	XM_018890870.1;XM_018890871.1	hypothetical protein FVEG_03256 [Fusarium verticillioides 7600]	0.608413	0.920833	0.672944	1.77425	6.92239	1.29352	0.955722	1.17451	4.67732	0.0159107	0.0936345	no
FVEG_01682	XM_018888685.1	hypothetical protein FVEG_01682 [Fusarium verticillioides 7600]	0.878922	0.430317	1.61893	1.55476	0.823393	0.697905	2.99259	4.14647	1.95522	0.0159249	0.0936691	no
FVEG_14725	XM_018903696.1	hypothetical protein FVEG_14725 [Fusarium verticillioides 7600]	9.48753	11.3432	12.2665	10.4326	2.27156	1.65267	21.4671	22.4204	10.2354	0.0159448	0.0937369	no
FVEG_02091	XM_018889205.1	hypothetical protein FVEG_02091 [Fusarium verticillioides 7600]	9.07351	5.4104	7.28976	3.90914	2.14953	1.26688	6.91	8.26941	5.00645	0.0159709	0.0937925	no
FVEG_07223	XM_018895818.1	hypothetical protein FVEG_07223 [Fusarium verticillioides 7600]	10.7671	6.98187	13.6436	9.27894	4.1151	1.79897	20.9359	19.7023	10.6692	0.0159681	0.0937925	no
FVEG_10800;FVEG_10799;FVEG_10798	XM_018899971.1;MSTRG.11626.2;MSTRG.11626.1;XM_018899970.1;XM_018899969.1	hypothetical protein FVEG_10800 [Fusarium verticillioides 7600];hypothetical protein FVEG_10799 [Fusarium verticillioides 7600];hypothetical protein FVEG_10798 [Fusarium verticillioides 7600]	31.0862	28.6736	30.683	55.8045	34.1703	45.6275	73.823	76.4747	61.7843	0.0160067	0.0939343	no
FVEG_06014	MSTRG.2086.1		1.84107	2.66484	4.664	6.64572	6.0338	13.227	3.47098	3.02158	2.2345	0.0160141	0.0939343	no
FVEG_02845	XM_018890358.1	replication factor A1 [Fusarium verticillioides 7600]	23.9812	18.5996	12.2115	21.9775	6.84556	4.78683	36.1508	41.4498	22.8596	0.0160201	0.0939343	no
FVEG_15932	XM_018905164.1	hypothetical protein FVEG_15932 [Fusarium verticillioides 7600]	0.510005	0.40248	0.862091	0.925513	1.3324	0.456184	2.72546	1.99317	1.15978	0.016055	0.0940904	no
FVEG_16754	XM_018905990.1;XM_018905991.1;MSTRG.10554.3;MSTRG.10554.4;MSTRG.10554.5	hypothetical protein FVEG_16754 [Fusarium verticillioides 7600]	13.0532	21.0378	10.5553	17.0733	7.60877	6.68757	42.5943	27.1816	15.5115	0.0160729	0.0941461	no
FVEG_11942	XM_018901266.1	hypothetical protein FVEG_11942 [Fusarium verticillioides 7600]	35.4055	63.216	39.8992	28.6115	14.2793	26.8811	59.2581	49.1993	59.3637	0.0161177	0.0943596	no
FVEG_12926	XM_018902309.1	hypothetical protein FVEG_12926 [Fusarium verticillioides 7600]	65.2834	69.5328	30.8516	76.7445	38.2502	47.0866	106.565	143.035	100.398	0.0161335	0.0944027	no
FVEG_03625	XM_018891239.1	hypothetical protein FVEG_03625 [Fusarium verticillioides 7600]	0.410164	0	0.043634	0.434752	3.73465	1.05717	0.714118	0.767893	0.586675	0.016174	0.0944911	no
FVEG_10091	XM_018899152.1	hypothetical protein FVEG_10090 [Fusarium verticillioides 7600]	4.27935	5.15178	4.55756	4.65107	4.44905	6.1254	0.615239	2.51673	1.85971	0.0161951	0.0944911	no
FVEG_00532	XM_018887039.1	hypothetical protein FVEG_00532 [Fusarium verticillioides 7600]	328.366	510.9	636.844	388.942	264.829	425.983	70.4241	58.5086	305.497	0.0161989	0.0944911	no
FVEG_07895	XM_018896608.1	serine/threonine protein kinase [Fusarium verticillioides 7600]	13.3093	9.82242	19.974	12.6819	4.45093	2.09412	21.228	23.7528	17.6394	0.0161694	0.0944911	no
FVEG_01258	XM_018888113.1	riboflavin synthase, alpha subunit [Fusarium verticillioides 7600]	23.7296	19.3493	23.7604	23.2526	9.29282	10.8468	41.0005	48.6805	23.4731	0.01617	0.0944911	no
FVEG_07535	XM_018896193.1;MSTRG.9314.1;MSTRG.9314.4;MSTRG.9314.5	hypothetical protein FVEG_07535 [Fusarium verticillioides 7600]	119.773	72.723	355.777	66.9046	51.5661	77.6974	179.923	233.941	142.841	0.0161862	0.0944911	no
FVEG_10384;FVEG_10383	MSTRG.10367.1;MSTRG.10367.2;XM_018899527.1;MSTRG.10367.5;MSTRG.10367.6;MSTRG.10367.4;MSTRG.10367.7;MSTRG.10367.8;XM_018899526.1	succinate-semialdehyde dehydrogenase (NADP+) [Fusarium verticillioides 7600];hypothetical protein FVEG_10383 [Fusarium verticillioides 7600]	46.502	59.7481	260.585	60.6981	88.282	68.8618	27.2192	40.1338	45.1424	0.0162138	0.094529	no
FVEG_06211	XM_018894510.1	hypothetical protein FVEG_06211 [Fusarium verticillioides 7600]	11.0128	8.65985	8.2929	9.91082	1.9029	1.38138	18.9725	17.4414	13.5678	0.0162913	0.0949312	no
FVEG_12065	MSTRG.5526.1		0.649808	0.152076	1.32038	0.812653	2.23131	0.854079	6.00047	5.21361	2.67899	0.0163106	0.0949946	no
FVEG_05884	XM_018894113.1	uncharacterized protein FMAN_02162 [Fusarium mangiferae]	73.1867	83.7655	92.5464	78.2408	26.623	23.8332	130.897	126.883	86.4546	0.0163199	0.0949995	no
FVEG_05393	XM_018893596.1;XM_018893597.1;MSTRG.4550.3;XM_018893598.1	hypothetical protein FNYG_08295 [Fusarium nygamai];pH-response transcription factor pacC/RIM101 [Fusarium oxysporum FOSC 3-a]	15.5781	21.7726	17.8508	17.455	25.6354	11.3088	46.2736	59.0396	18.5125	0.0163517	0.0951354	no
FVEG_04817	XM_018892722.1	hypothetical protein FVEG_04817 [Fusarium verticillioides 7600]	15.8948	12.6862	17.8866	13.648	5.05302	5.38393	21.1614	24.3572	16.4393	0.01638	0.0952509	no
FVEG_07897	XM_018896612.1	ATPase [Fusarium verticillioides 7600]	2.81072	1.41877	4.51594	2.5898	3.17859	1.58613	8.2655	14.0374	1.46765	0.0164137	0.095398	no
FVEG_00365	XM_018886815.1	hypothetical protein FOXG_01150 [Fusarium oxysporum f. sp. lycopersici 4287]	30.2699	19.8648	8.67671	26.0503	6.83149	6.39519	50.0806	48.629	28.3793	0.0165283	0.0959251	no
FVEG_15602	XM_018904779.1	DNA polymerase theta subunit [Fusarium verticillioides 7600]	4.58324	4.159	3.91518	3.73272	2.4698	2.31836	8.6819	8.11035	5.87696	0.01653	0.0959251	no
FVEG_16649	XM_018905887.1	hypothetical protein FVEG_16649 [Fusarium verticillioides 7600]	2.78098	2.41445	4.25345	9.0041	4.42084	9.04364	8.90067	8.20375	10.8993	0.0165136	0.0959251	no
FVEG_12253;FVEG_12254	XM_018901604.1;MSTRG.5760.1;XM_018901605.1	hypothetical protein FVEG_12253 [Fusarium verticillioides 7600];hypothetical protein FVEG_12254 [Fusarium verticillioides 7600]	4.29696	1.60169	1.7587	4.22915	1.22009	1.00574	10.8562	3.34913	6.68358	0.0165761	0.0961434	no
FVEG_16494	XM_018905717.1;MSTRG.6714.2	sorting nexin mvp-1 [Fusarium verticillioides 7600]	22.7864	20.7525	26.4969	18.018	6.3335	6.30202	27.6868	27.4488	19.549	0.0166252	0.0963646	no
FVEG_13325	XM_018902696.1	hypothetical protein FVEG_13325 [Fusarium verticillioides 7600]	0.866711	0.476764	0.686828	0.432237	0.283825	0.402226	2.74194	1.55947	0.707875	0.0166314	0.0963646	no
FVEG_10887	XM_018900053.1	hypothetical protein FVEG_10887 [Fusarium verticillioides 7600]	14.5783	8.89932	5.42576	13.3977	5.01313	4.18173	24.1425	26.5271	19.6695	0.0166462	0.0964007	no
FVEG_05442	XM_018893664.1;XM_018893665.1	hypothetical protein FVEG_05442 [Fusarium verticillioides 7600]	4.70227	5.47226	4.65145	3.03609	2.37901	2.45929	8.32399	9.07668	4.01733	0.0167018	0.096673	no
FVEG_15273	XM_018904397.1	hypothetical protein FVEG_15273 [Fusarium verticillioides 7600]	0.247696	0.114756	0.040635	0.313467	0.417914	0.194201	0.846562	0.942348	0.445207	0.0167341	0.0966752	no
FVEG_17676	XM_018906905.1	hypothetical protein FVEG_17676 [Fusarium verticillioides 7600]	0.831661	0.501761	0.578202	0.550367	0.281079	0.106738	1.43079	1.10012	1.01166	0.0167459	0.0966752	no
FVEG_04055	XM_018891753.1;MSTRG.2832.2	golgi apparatus membrane protein TVP18 [Fusarium verticillioides 7600]	34.6399	34.7179	52.2936	53.7334	137.224	76.7708	47.2811	51.9156	40.5341	0.0167506	0.0966752	no
FVEG_03084	XM_018890664.1	peptidyl-prolyl cis-trans isomerase D [Fusarium verticillioides 7600]	81.0922	63.0762	28.1647	110.812	158.803	136.581	82.7147	74.9452	75.0057	0.0167251	0.0966752	no
FVEG_09097	XM_018898017.1;XM_018898018.1	chitin synthase 2 [Fusarium verticillioides];chitin synthase 2 [Fusarium verticillioides 7600]	3.08097	1.58132	0.860988	1.28601	0.42737	0.561769	3.58853	2.99191	1.69261	0.0167201	0.0966752	no
FVEG_13467	XM_018902837.1	hypothetical protein FVEG_13467 [Fusarium verticillioides 7600]	2.90457	6.68427	3.10902	2.02346	2.42706	3.34972	0.162566	1.06729	1.64116	0.0167537	0.0966752	no
FVEG_10303	XM_018899399.1;XM_018899398.1;XM_018899400.1	NAD-specific glutamate dehydrogenase [Fusarium verticillioides 7600];hypothetical protein FVER14953_10303 [Fusarium verticillioides]	38.0322	53.3593	658.09	96.0437	240.271	81.2977	42.4174	65.0554	37.4705	0.0167688	0.0967124	no
FVEG_08897;FVEG_08896	XM_018897778.1;MSTRG.10865.1;MSTRG.10865.2;XM_018897777.1	hypothetical protein FVEG_08897 [Fusarium verticillioides 7600];hypothetical protein FVEG_08896 [Fusarium verticillioides 7600]	105.595	200.242	35.7234	166.152	79.3567	315.226	49.5516	38.5476	75.3226	0.0168502	0.0968844	no
FVEG_08556	XM_018897445.1	hypothetical protein FVEG_08556 [Fusarium verticillioides 7600]	0.339016	0.564548	0	0.210952	0	0.110118	1.81834	2.08169	0.670429	0.0168492	0.0968844	no
FVEG_01328	XM_018888246.1	hypothetical protein FVEG_01328 [Fusarium verticillioides 7600]	32.9201	26.3312	37.054	32.0291	8.27054	5.75269	57.2116	52.3413	33.6155	0.0168424	0.0968844	no
FVEG_17485	XM_018906738.1	hypothetical protein FVEG_17485 [Fusarium verticillioides 7600]	2.32948	1.91986	4.54197	3.18672	0.167404	0.743568	7.60944	9.1996	3.14615	0.0168106	0.0968844	no
FVEG_11742	MSTRG.9151.1		10.1727	20.4468	29.9902	33.0938	64.7251	56.1783	46.2698	39.9631	33.7178	0.0168404	0.0968844	no
FVEG_13347	XM_018902718.1	hypothetical protein FVEG_13347 [Fusarium verticillioides 7600]	1.49435	2.63639	6.77255	2.89804	0.536003	0.432256	12.2427	6.9033	2.14982	0.0168319	0.0968844	no
FVEG_08766	XM_018897650.1	hypothetical protein FVEG_08766 [Fusarium verticillioides 7600]	157.964	345.562	260.448	541.743	486.859	1031.92	660.876	536.529	435.795	0.016863	0.096901	no
FVEG_12962	XM_018902344.1;MSTRG.11423.2	hypothetical protein FVEG_12962 [Fusarium verticillioides 7600]	3.29909	2.75804	4.82848	4.98981	2.85666	0.853037	9.46165	11.0599	6.84046	0.0168703	0.096901	no
FVEG_01069	XM_018887858.1	hypothetical protein FVEG_01069 [Fusarium verticillioides 7600]	11.2256	9.66595	8.44531	8.92667	1.97444	1.57909	16.5489	18.3015	11.7402	0.0169058	0.0970556	no
FVEG_03816	XM_018891473.1	hypothetical protein FVEG_03816 [Fusarium verticillioides 7600]	0.918697	0.262579	0.193363	0.475801	0.226012	0.232409	1.3079	2.53139	0.618745	0.0169324	0.0971587	no
FVEG_17446	XM_018906694.1	hypothetical protein FVEG_17446 [Fusarium verticillioides 7600]	56.6043	55.4321	29.3361	41.5822	49.364	59.3435	16.9805	18.6095	30.7573	0.0169542	0.097234	no
FVEG_02796	MSTRG.6442.1		206.292	181.957	190.848	219.828	465.981	280.32	122.033	134.201	159.7	0.0169785	0.0973239	no
FVEG_07211	XM_018895802.1	hypothetical protein FVEG_07211 [Fusarium verticillioides 7600]	1.51707	5.10481	1.89603	1.30295	0.217856	0.542673	2.34715	2.4445	2.30792	0.0170159	0.0974245	no
FVEG_06372;FVEG_06373	XM_018894729.1;MSTRG.2445.1;MSTRG.2445.3;XM_018894730.1;XM_018894731.1	hypothetical protein FVEG_06372 [Fusarium verticillioides 7600];hypothetical protein FVEG_06373 [Fusarium verticillioides 7600]	30.9289	28.6799	28.6501	18.2555	7.92029	10.6702	18.5372	21.9747	31.2642	0.0170091	0.0974245	no
FVEG_13267	XM_018902640.1;XM_018902641.1;MSTRG.7108.3	hypothetical protein FVEG_13267 [Fusarium verticillioides 7600]	8.72335	11.7818	4.96332	6.93257	3.47449	6.65175	17.0936	19.4991	11.4579	0.017022	0.0974245	no
FVEG_06551	XM_018894938.1	hypothetical protein FVEG_06551 [Fusarium verticillioides 7600]	0.986829	0.283162	0.522503	1.16498	1.18251	0.060867	4.8955	4.01124	1.09329	0.0170522	0.0975371	no
FVEG_07930	MSTRG.3709.2;MSTRG.3709.1;XM_018896648.1;XM_018896649.1	actin [Verticillium alfalfae VaMs.102]	248.056	229.098	176.229	213.2	61.4147	71.1656	354.896	392.322	260.973	0.017059	0.0975371	no
FVEG_06759	XM_018895171.1	hypothetical protein FVEG_06759 [Fusarium verticillioides 7600]	5.57377	4.62995	11.0881	4.62222	2.99967	1.35922	13.2286	13.1245	4.30029	0.0170831	0.0976254	no
FVEG_13139	XM_018902517.1	hypothetical protein FVEG_13139 [Fusarium verticillioides 7600]	5.02053	3.54098	5.02665	2.47768	1.84835	1.69691	6.69142	7.11158	3.28129	0.0170947	0.0976417	no
FVEG_08568	XM_018897459.1	hypothetical protein FVEG_08568 [Fusarium verticillioides 7600]	7.28486	5.36508	4.29444	5.21434	1.73026	1.35013	10.7959	11.7925	4.17355	0.0171146	0.0977062	no
FVEG_08164	XM_018896999.1;XM_018897000.1	hypothetical protein FVEG_08164 [Fusarium verticillioides 7600];hypothetical protein FVER14953_08164 [Fusarium verticillioides]	49.4781	52.9221	62.9934	27.2044	31.1684	17.5864	29.9821	30.7642	36.8287	0.0172098	0.0981995	no
rns	rna-GimoM_r02	hypothetical protein, partial [Trichoderma harzianum]	29.1599	89.8602	34.5833	62.7313	162.414	75.6433	479.291	68.7717	67.8751	0.0172567	0.0983676	no
FVEG_16107	XM_018905348.1	hypothetical protein FOZG_02758 [Fusarium oxysporum Fo47]	3.54178	2.41749	1.17604	2.95634	0.750703	0.74834	8.97829	4.29534	3.1836	0.017255	0.0983676	no
FVEG_10710	MSTRG.11684.1;XM_018899873.1	hypothetical protein FVEG_10710 [Fusarium verticillioides 7600]	4.77413	7.21416	8.72203	26.4505	7.34621	9.88161	25.4436	29.376	11.8693	0.0172791	0.0983928	no
FVEG_08981	XM_018897894.1	hypothetical protein FVEG_08981 [Fusarium verticillioides 7600]	11.46	8.21302	5.52032	5.83125	3.21348	2.29348	14.3156	12.0812	6.98037	0.0172855	0.0983928	no
FVEG_13561	XM_018902920.1	hypothetical protein FVEG_13561 [Fusarium verticillioides 7600]	7.58377	10.1981	3.32588	6.28395	7.66704	9.08781	0.884742	2.25843	3.9149	0.0172874	0.0983928	no
FVEG_09369	XM_018898357.1	hypothetical protein FVEG_09369 [Fusarium verticillioides 7600]	1.59709	1.47829	1.23418	3.62527	2.24053	0.923683	5.39293	4.25027	4.56683	0.0173202	0.0984514	no
FVEG_09379	XM_018898367.1	hypothetical protein FVEG_09379 [Fusarium verticillioides 7600]	0.028641	0.195342	0.055253	1.01082	0.318135	0.066071	0.489308	0.578452	1.36747	0.0173067	0.0984514	no
FVEG_03873	XM_018891541.1	NADH-ubiquinone oxidoreductase 30.4 kDa subunit, mitochondrial [Fusarium verticillioides 7600]	42.9767	60.4971	78.2067	54.3582	23.2095	17.8742	98.4403	101.358	55.2333	0.0173239	0.0984514	no
FVEG_15534	XM_018904671.1	hypothetical protein FVEG_15534 [Fusarium verticillioides 7600]	10.9463	9.8758	9.70616	11.2404	1.12126	0.791524	21.6869	27.3126	13.3184	0.0173396	0.098491	no
FVEG_11884	MSTRG.5668.1		0.73424	0.885913	1.41755	3.51586	0.924637	1.92291	2.46843	7.86957	1.85719	0.0173978	0.0987716	no
FVEG_05164	XM_018893245.1;XM_018893246.1;XM_018893247.1;MSTRG.4155.4;MSTRG.4155.5	glycogen [starch] synthase [Fusarium verticillioides 7600]	30.1785	28.4532	59.9563	22.7519	20.0073	9.66701	61.139	45.9471	27.409	0.017448	0.099007	no
FVEG_04704	XM_018892554.1	hypothetical protein FVEG_04704 [Fusarium verticillioides 7600]	77.8498	18.0393	91.4392	17.1659	34.5583	8.65327	97.9201	93.2879	22.0574	0.0174823	0.0991015	no
FVEG_09038	XM_018897949.1	hypothetical protein FVER53590_09038 [Fusarium verticillioides]	17.0832	43.6227	82.7662	5.63362	14.4803	15.419	13.3149	51.8249	5.9112	0.0174785	0.0991015	no
FVEG_07668	XM_018896344.1	glucose 1-dehydrogenase [Fusarium verticillioides 7600]	3.32991	1.88283	3.18166	1.94548	1.5444	1.46497	5.9325	5.78391	3.18863	0.0175291	0.0992669	no
FVEG_02402	XM_018889658.1	hypothetical protein FVEG_02402 [Fusarium verticillioides 7600]	1.78063	3.27432	2.20987	0.517442	0.625823	1.14339	1.79348	1.28268	0.786305	0.0175245	0.0992669	no
FVEG_16986	XM_018906223.1	hypothetical protein FVEG_16986 [Fusarium verticillioides 7600]	7.96518	7.72042	6.14186	7.03778	2.37656	1.52293	14.9098	14.8543	7.52217	0.0175511	0.0993008	no
FVEG_10910	XM_018900073.1	hypothetical protein FVEG_10910 [Fusarium verticillioides 7600]	2.03111	1.2136	0.990356	1.30537	0.336931	0.291853	3.10987	2.40348	1.99417	0.0175704	0.0993008	no
FVEG_14645	XM_018903591.1	hypothetical protein FVEG_00363 [Fusarium verticillioides 7600]	9.37134	8.94036	5.52947	5.1382	0.669024	0.698852	8.97573	6.59521	7.50534	0.0175556	0.0993008	no
FVEG_02381	XM_018889621.1;XM_018889622.1	Elongation factor 1-alpha [Fusarium proliferatum]	1547.15	590.409	858.594	584.479	292.594	312.285	3440.9	856.428	476.991	0.0175668	0.0993008	no
FVEG_07273	MSTRG.9591.1;XM_018895866.1	phospholipase A2 [Fusarium verticillioides 7600]	807.885	754.856	240.966	334.267	218.603	615.54	80.6817	71.6932	326.092	0.0175939	0.0993837	no
FVEG_02879	XM_018890399.1	hypothetical protein FVEG_02879 [Fusarium verticillioides 7600]	0.85225	0.663961	0.762968	0.842808	0.32437	0.062871	3.02674	2.32187	0.577306	0.0176938	0.0998981	no
FVEG_12236	XM_018901588.1	hypothetical protein FVEG_12236 [Fusarium verticillioides 7600]	1.08005	0.582052	0.802912	2.32338	0.809782	0.550484	2.78093	3.27508	2.59124	0.0177227	0.099911	no
FVEG_01036	XM_018887810.1;XM_018887809.1	hypothetical protein FVEG_01036 [Fusarium verticillioides 7600]	3.99672	3.83408	4.4305	3.0621	1.26366	1.66566	7.89783	6.97513	3.78019	0.0177055	0.099911	no
FVEG_17639	XM_018906877.1	hypothetical protein FVEG_17639 [Fusarium verticillioides 7600]	2.49612	1.94991	0.520059	1.96004	0.251501	0.081722	4.61848	7.32414	2.39351	0.0177195	0.099911	no
FVEG_17413	XM_018906654.1	hypothetical protein FVEG_17413 [Fusarium verticillioides 7600]	2.01758	0.54405	0.758514	0.942196	0.684804	0.504422	2.55411	3.28577	1.68438	0.0177527	0.10003	no
[truncated: 12,918 more rows]
