# Supplementary material for: Tangeretin Suppresses Fumonisin Production by Modulating an NmrA- and HSCARG-like Protein in Fusarium verticillioides
Source: J Fungi (Basel). 2025 Apr 15;11(4):313. doi: 10.3390/jof11040313 (PMC12028961; doi:10.3390/jof11040313)
Supplement: Supplementary file 1 [file jof-11-00313-s001.zip › jof-3548562-supplementary-Table S3.xlsx]

## Sheet: Sheet1
Table S3 Potential interaction proteins of FVEG_03055 (Fv_Tan1）by STRING Database
Predicted Functional Partners	Description	Score
FVEG_03873	NADH-ubiquinone oxidoreductase 30.4 kDa subunit, mitochondrial; Belongs to the complex I 30 kDa subunit family.	0.679
FVEG_07199	NADH-ubiquinone oxidoreductase 23 kDa subunit, mitochondrial.	0.669
FVEG_03859	NADH dehydrogenase [ubiquinone] flavoprotein 1, mitochondrial; Core subunit of the mitochondrial membrane respiratory chain NADH dehydrogenase (Complex I) that is believed to belong to the minimal assembly required for catalysis. Complex I functions in the transfer of electrons from NADH to the respiratory chain.	0.666
FVEG_00831	NADH-ubiquinone oxidoreductase 49 kDa subunit, mitochondrial; Belongs to the complex I 49 kDa subunit family.	0.665
FVEG_04096	NADH-ubiquinone oxidoreductase; Accessory subunit of the mitochondrial membrane respiratory chain NADH dehydrogenase (Complex I), that is believed not to be involved in catalysis. Complex I functions in the transfer of electrons from NADH to the respiratory chain. The immediate electron acceptor for the enzyme is believed to be ubiquinone.	0.665
FVEG_06660	NADH dehydrogenase [ubiquinone] 1 alpha subcomplex subunit; Accessory subunit of the mitochondrial membrane respiratory chain NADH dehydrogenase (Complex I), that is believed not to be involved in catalysis. Complex I functions in the transfer of electrons from NADH to the respiratory chain. The immediate electron acceptor for the enzyme is believed to be ubiquinone.	0.66
FVEG_09088	NADH dehydrogenase (Ubiquinone) Fe-S protein 4.	0.658
FVEG_01019	Cytochrome c1, heme protein, mitochondrial.	0.642
FVEG_05101	NADH dehydrogenase (Ubiquinone) 1 beta subcomplex 9; Belongs to the complex I LYR family.	0.641
FVEG_07184	NADH dehydrogenase.	0.631
FVEG_06221	Cytochrome b-c1 complex subunit Rieske, mitochondrial; Component of the ubiquinol-cytochrome c reductase complex (complex III or cytochrome b-c1 complex), which is a respiratory chain that generates an electrochemical potential coupled to ATP synthesis.	0.626
FVEG_13159	Rieske domain-containing protein.	0.626
FVEG_14032	NADH dehydrogenase (Ubiquinone) Fe-S protein 6.	0.621
FVEG_03120	Uncharacterized protein.	0.614
FVEG_02986	NADH-ubiquinone oxidoreductase 24 kDa subunit, mitochondrial.	0.614
FVEG_14886	Nitrate reductase-like protein.	0.613
FVEG_04906	NADH-ubiquinone oxidoreductase 78 kDa subunit, mitochondrial; Belongs to the complex I 75 kDa subunit family.	0.613
FVEG_08261	NADH-ubiquinone oxidoreductase 14.8 kDa subunit.	0.608
FVEG_02252	NADH-ubiquinone oxidoreductase 10.5 kDa subunit.	0.607
FVEG_05883	Uncharacterized protein.	0.604
